# Supplementary material for: The SLC transporter in nutrient and metabolic sensing, regulation, and drug development
Source: J Mol Cell Biol. 2018 Sep 18;11(1):1–13. doi: 10.1093/jmcb/mjy052 (PMC6359923; doi:10.1093/jmcb/mjy052)
Supplement: Supplementary Data [file mjy052_slc_fasttree.zip › mjy052_SLC_fastTree.nwk]

(((SLC33A1|1650:2.34942,(SLC15A1|2127:0.60990,SLC15A2|2190:0.21738)0.997:2.06642)0.674:0.38471,((SLC39A11|1029:1.47307,(((SLC39A13|1116:0.62789,SLC39A7|1410:0.65010)0.996:0.64717,((SLC39A12|2076:0.55386,SLC39A4|1944:0.57780)0.917:0.20097,((SLC39A14|1479:0.16440,SLC39A8|1383:0.38391)1.000:0.64239,(SLC39A5|1623:0.75094,(SLC39A10|2496:0.30892,SLC39A6|2268:0.37924)0.838:0.13347)0.980:0.29479)0.361:0.10968)0.853:0.17170)0.104:0.26618,(SLC39A9|924:1.16240,(SLC39A2|930:0.75883,(SLC39A1|975:0.53581,SLC39A3|972:0.87645)0.790:0.37856)0.969:0.66894)0.931:0.52624)0.856:0.46341)0.687:0.43043,(SLC8B1|1755:0.98598,(((SLC8A1|2922:0.06200,(SLC8A2|2766:0.12177,SLC8A3|2784:0.08224)0.787:0.05912)0.938:0.57886,(SLC20A2|1959:0.02848,(SLC40A1|1716:2.73922,SLC20A1|2040:0.22895)0.318:0.02712)1.000:2.10034)0.957:0.64320,((SLC24A1|3300:0.37303,SLC24A2|1986:0.12912)0.984:0.29588,(SLC24A5|1503:0.65874,(SLC24A3|1935:0.19326,SLC24A4|1869:0.16910)0.970:0.22998)0.890:0.18042)0.979:0.51904)0.802:0.27233)0.998:1.21678)0.876:0.53082)0.911:0.44544,((((SLC6A5|2394:0.29070,(SLC6A14|1929:0.45404,((SLC6A7|2001:0.47802,SLC6A9|2121:0.46086)0.449:0.09962,((SLC6A1|1827:0.30648,(SLC6A8|1908:0.38050,(SLC6A6|2166:0.32042,(SLC6A13|1809:0.14447,(SLC6A12|1845:0.18299,SLC6A11|1899:0.18033)0.281:0.04694)0.967:0.14205)0.922:0.13519)0.974:0.17534)0.963:0.13975,(SLC6A4|1893:0.41463,(SLC6A2|1887:0.20677,SLC6A3|1863:0.22697)0.991:0.24148)0.995:0.27971)0.958:0.13904)0.927:0.14403)0.427:0.06335)0.979:0.68049,((SLC6A20|1779:0.42710,(SLC6A18|1887:0.44617,SLC6A19|1905:0.44785)0.920:0.13275)0.026:0.09231,((SLC6A16|2211:1.27937,SLC6A17|2184:0.05191)0.446:0.13103,SLC6A15|2193:0.11847)0.999:0.48118)0.981:0.63992)0.936:0.92241,SLC38A9|1686:2.84624)0.784:0.55473,((SLC30A6|1506:2.74585,(((SLC30A2|1119:0.11596,(SLC30A8|1110:0.34462,SLC30A3|1167:0.45792)0.462:0.08279)0.946:0.25078,(SLC30A4|1290:0.24255,SLC30A9|1707:2.39440)0.790:0.19363)0.847:0.28289,(((SLC30A5|2298:0.42465,SLC30A7|1131:0.44590)0.979:0.47546,SLC30A10|1458:0.86869)0.429:0.12195,SLC30A1|1524:2.10208)0.831:0.41244)0.791:0.42815)0.768:0.58750,((SLC9C1|3534:0.90560,SLC9C2|3375:0.94811)0.995:0.99719,((SLC9B1|1548:0.34639,SLC9B2|1614:0.22986)1.000:2.53031,((SLC9A6|2106:0.15211,(SLC9A7|2181:0.09411,SLC9A9|1938:0.27231)0.923:0.17150)1.000:1.14149,(SLC9A8|1794:0.85885,((SLC9A3|2670:0.22218,SLC9A5|2691:0.28543)0.991:0.27218,(SLC9A1|2448:0.33269,(SLC9A2|2439:0.09750,SLC9A4|2397:0.42966)0.973:0.18113)0.934:0.16665)0.966:0.48160)0.530:0.28526)0.000:0.26759)0.230:0.24564)0.951:0.76162)0.904:0.55686)0.782:0.37558,(((SLC44A4|2133:0.31598,(SLC44A2|2136:0.24470,SLC44A5|2160:0.50312)0.823:0.22610)0.778:0.42171,(SLC44A1|1974:0.31229,SLC44A3|1962:0.71128)0.974:0.87011)1.000:2.53906,(((((((SLC26A1|2106:1.19280,(SLC26A11|1821:0.75560,((SLC26A2|2220:0.54887,(SLC26A10|1692:0.62798,SLC26A7|1992:0.54717)0.934:0.15324)0.063:0.08158,(((SLC26A5|2241:0.42520,SLC26A6|2280:0.41984)0.411:0.07403,(SLC26A9|2664:0.55046,SLC26A8|2913:0.83901)0.845:0.12825)0.618:0.06255,(SLC26A3|2295:0.30231,SLC26A4|2343:0.46715)0.984:0.20712)0.853:0.11254)0.926:0.39411)0.965:0.67775)0.936:0.62274,(((SLC34A2|2073:0.14616,(SLC34A1|1920:0.30528,SLC34A3|1800:0.43064)0.549:0.11045)0.977:1.24450,((SLC1A4|1599:0.23888,SLC1A5|1626:0.32745)0.897:0.24328,((SLC1A3|1629:0.12698,SLC1A6|1695:0.22479)0.996:0.24419,(SLC1A1|1575:0.41648,SLC1A2|1836:0.54466)0.622:0.14825)0.664:0.08560)0.959:1.10438)0.992:1.62821,(SLC25A46|1257:2.49658,(((((((SLC25A24|1434:0.19064,(SLC25A25|1548:0.18477,(SLC25A23|1449:0.21348,SLC25A41|1113:0.46026)0.587:0.09077)0.949:0.16990)1.000:0.59082,((SLC25A16|999:0.53997,SLC25A42|957:0.79307)0.503:0.11185,SLC25A43|1026:1.19967)0.264:0.18233)0.848:0.16380,(SLC25A31|948:0.13611,(SLC25A4|897:0.02894,(SLC25A5|897:0.03782,SLC25A6|897:0.04782)0.935:0.05421)0.949:0.19190)1.000:0.95223)0.798:0.16031,SLC25A19|963:1.22381)0.247:0.11163,(((SLC25A28|1095:0.23377,SLC25A37|1017:0.18390)1.000:0.85844,(SLC25A33|966:0.34994,SLC25A36|936:0.19944)1.000:0.82064)0.634:0.12958,((((((SLC25A45|867:0.43292,SLC25A48|876:0.93576)0.537:0.05647,SLC25A47|927:0.60668)0.984:0.27677,SLC25A29|912:0.51589)0.948:0.21186,(SLC25A20|906:0.59382,(SLC25A15|906:0.04707,SLC25A2|906:0.09225)1.000:0.98570)0.890:0.16502)0.995:0.34654,((SLC25A53|924:1.00127,(SLC25A51|894:0.04638,SLC25A52|924:0.00054)0.985:0.65711)0.999:0.95212,(SLC25A39|1080:0.46438,SLC25A40|1017:0.38704)0.998:0.65469)0.544:0.19065)0.480:0.08661,((SLC25A1|936:0.97710,((SLC25A26|825:1.04572,SLC25A21|900:1.01592)0.129:0.09705,((SLC25A12|2037:0.02705,SLC25A13|2031:0.17881)1.000:0.64396,(SLC25A18|948:0.24717,SLC25A22|972:0.22884)0.995:0.40269)0.992:0.41118)0.792:0.18652)0.765:0.09049,(((SLC25A27|972:0.71523,(SLC25A14|1062:0.09990,SLC25A30|876:0.15281)0.999:0.51334)0.931:0.22716,(SLC25A11|945:0.61119,((SLC25A34|915:0.55162,SLC25A35|903:0.35530)0.998:0.63055,SLC25A10|1221:1.46217)0.207:0.08734)0.883:0.19369)0.997:0.49818,SLC25A38|915:1.08566)0.638:0.12429)0.885:0.14241)0.713:0.13118)0.818:0.08843)0.775:0.07637,(SLC25A3|1089:1.49084,(SLC25A32|948:0.83534,SLC25A17|924:1.05437)0.722:0.18735)0.684:0.05850)0.831:0.19297,SLC25A44|969:1.21707)0.133:0.12681)0.478:0.49526)0.911:0.69799)0.866:0.46953,((SLC27A1|1941:0.25945,SLC27A4|1932:0.29410)0.925:0.38962,(SLC27A3|2436:0.80623,(SLC27A5|2073:0.70313,(SLC27A2|1863:0.42304,SLC27A6|1860:0.46589)0.690:0.19142)0.920:0.20249)0.333:0.17162)1.000:2.14701)0.772:0.46929,((SLC23A2|1953:0.67274,(SLC23A1|1809:0.36504,SLC23A3|1857:1.29838)0.972:0.67384)1.000:1.74021,((SLC13A2|1926:0.88587,((SLC13A1|1788:0.39500,SLC13A4|1881:0.45337)0.881:0.23954,(SLC13A3|1809:0.61540,SLC13A5|1707:0.43791)0.814:0.15689)0.989:0.91462)1.000:1.44044,(((((SLC12A8|2145:0.91899,(SLC12A2|3639:0.08244,(SLC12A1|3438:0.19224,SLC12A3|3093:0.42678)0.239:0.09345)1.000:0.71282)0.883:0.27575,(((SLC12A5|3420:0.11945,SLC12A7|3252:0.08975)0.862:0.07748,(SLC12A4|3264:0.13049,SLC12A6|3453:0.08227)0.634:0.02695)1.000:0.74539,SLC12A9|2745:1.13271)0.849:0.20516)0.976:0.55631,((SLC7A4|1908:0.39921,(SLC7A14|2316:0.66001,(SLC7A3|1860:0.20737,(SLC7A1|1890:0.18557,SLC7A2|2097:0.23213)0.017:0.07432)0.996:0.32553)0.778:0.07844)1.000:1.06730,(SLC7A13|1413:0.89525,(SLC7A9|1464:0.43517,(SLC7A11|1506:0.61285,((SLC7A6|1548:0.11294,SLC7A7|1536:0.22953)1.000:0.28297,(SLC7A5|1524:0.43486,(SLC7A10|1572:0.33126,SLC7A8|1608:0.12744)0.993:0.24401)0.637:0.10778)0.857:0.14501)0.622:0.13972)0.870:0.19146)0.775:0.19363)1.000:1.21589)0.689:0.14311,(((SLC5A6|1908:0.45023,(SLC5A5|1932:0.47618,(SLC5A12|1857:0.27416,SLC5A8|1833:0.26898)0.752:0.10791)0.882:0.17773)0.964:0.70735,(((SLC5A1|1995:0.05522,(SLC5A2|2019:0.26655,(SLC5A11|2028:0.29747,((SLC5A10|1839:0.30331,SLC5A9|2121:0.21501)0.915:0.08148,SLC5A3|2157:0.39168)0.617:0.04816)0.708:0.07600)0.998:0.17652)0.909:0.12981,SLC5A4|1980:0.13128)1.000:0.85953,SLC5A7|1743:1.30104)0.110:0.18518)0.999:1.60719,((SLC32A1|1578:1.45919,((SLC38A7|1389:0.50128,SLC38A8|1308:0.65928)1.000:0.75907,(SLC38A11|1314:1.18791,(SLC38A6|1566:0.45192,((SLC38A3|1515:0.13595,SLC38A5|1419:0.31673)0.947:0.08732,(SLC38A4|1644:0.22588,(SLC38A2|1521:0.20515,SLC38A1|1512:0.32989)0.857:0.08781)0.894:0.08154)0.833:0.11191)0.991:0.62661)0.707:0.31534)0.841:0.24037)0.583:0.20481,(SLC36A3|1536:1.77102,(SLC36A1|1431:0.08478,(SLC36A4|1515:0.46744,SLC36A2|1452:0.20069)0.524:0.06712)0.891:0.33716)0.962:0.61542)0.957:0.60163)0.144:0.37574)0.946:0.60096,(((SLC35D3|1251:1.19330,(SLC35D1|1068:0.34240,SLC35D2|1014:0.35063)0.985:0.43917)0.989:0.53188,((SLC35C1|1095:1.31032,SLC35C2|1185:1.25900)0.841:0.21696,((SLC35E1|1233:1.29980,(SLC35E3|942:0.97243,SLC35E4|1053:1.14383)0.631:0.14881)0.607:0.11771,((SLC31A1|573:1.44551,SLC31A2|432:0.54946)0.999:3.64627,(SLC48A1|441:2.58245,(SLC51A|1023:2.28310,(SLC35E2|801:0.05076,SLC51B|387:1.97247)0.490:0.36068)0.728:0.24062)0.217:0.13888)0.240:0.39756)0.630:0.30135)0.277:0.07633)0.849:0.21599,(((((SLC35G1|1098:1.39803,(SLC35G4|1017:0.00926,(SLC35G5|1017:0.03675,(SLC35G3|1017:0.03616,SLC35G6|1017:0.02302)0.763:0.00553)0.734:0.03199)1.000:1.29915)0.444:0.30249,SLC35G2|1239:2.36083)0.796:0.52069,(SLC10A7|1077:2.22030,((SLC10A3|1599:0.68090,SLC10A5|1317:0.54028)0.995:0.87413,((SLC10A2|1047:0.44830,SLC10A6|1134:0.45131)0.977:0.31879,(SLC10A1|1050:0.69256,SLC10A4|1314:0.73495)0.747:0.17971)0.509:0.11735)0.951:0.86162)0.970:1.08979)0.037:0.17412,((SLC35F5|1572:1.42698,(SLC35F3|1473:0.21593,SLC35F4|1566:0.40021)0.989:0.66746)0.885:0.37726,(SLC35F6|1116:1.42679,(SLC35F1|1227:0.34119,SLC35F2|1125:0.23237)0.996:0.90370)0.554:0.40252)0.971:0.62965)0.839:0.35452,((SLC35B4|996:1.40236,(SLC35B3|1206:0.99519,(SLC35B1|1080:0.50148,SLC35B2|1299:1.11164)0.977:0.46566)0.875:0.20625)0.972:0.49416,(SLC50A1|666:5.39162,((SLC35A1|1014:0.46958,(SLC35A2|1266:0.35738,SLC35A3|1104:0.47893)0.820:0.21866)0.994:0.59801,(SLC35A4|975:1.14962,SLC35A5|1275:0.88762)0.659:0.18976)0.120:0.76249)0.307:0.33683)0.878:0.31757)0.198:0.17119)0.996:1.05466)0.421:0.25744)0.842:0.35628)0.389:0.17410)0.553:0.15624,(((SLC3A1|2058:1.52009,SLC3A2|1896:0.62376)1.000:3.87078,(SLC29A3|1428:0.70210,(SLC29A1|1371:0.33945,SLC29A2|1371:0.45216)0.965:0.58985)0.888:1.10084)0.288:0.26389,SLC29A4|1593:1.54959)0.940:0.95170)0.838:0.29137,(((SLC1A7|1860:2.72552,((((SLC2A6|1524:0.64403,SLC2A8|1434:0.37776)0.995:0.44633,(((SLC2A4|1530:0.19803,(SLC2A2|1575:0.37168,(SLC2A1|1479:0.18157,(SLC2A14|1608:0.04703,SLC2A3|1491:0.01259)0.999:0.18529)0.992:0.13994)0.556:0.05921)0.998:0.28464,((SLC2A5|1506:0.27161,SLC2A7|1539:0.31636)0.918:0.15887,(SLC2A9|1623:0.58846,SLC2A11|1608:0.73491)0.881:0.14024)0.951:0.18936)1.000:0.50955,(SLC2A13|1947:1.02905,(SLC2A10|1626:0.50065,SLC2A12|1854:0.38771)0.937:0.19514)0.872:0.17879)0.138:0.07978)0.989:0.41265,((SLC22A31|1671:0.59904,(SLC22A17|1896:0.61670,SLC22A23|2085:0.77164)0.956:0.25049)0.999:0.66483,((SLC22A16|1734:0.73732,(SLC22A15|1644:0.73270,(SLC22A4|1656:0.11628,SLC22A5|1746:0.24469)1.000:0.53639)0.664:0.13207)0.862:0.13387,((SLC22A3|1671:0.36262,(SLC22A1|1665:0.25707,SLC22A2|1668:0.19325)0.993:0.27361)1.000:0.46714,((SLC22A13|1656:0.46249,SLC22A14|1785:0.83952)0.855:0.21978,(SLC22A7|1647:0.67543,((SLC22A6|1692:0.36635,SLC22A8|1629:0.44510)0.911:0.10963,(SLC22A12|1662:0.37584,(SLC22A11|1653:0.44631,(SLC22A24|1659:0.33603,(SLC22A10|1626:0.35728,(SLC22A25|1644:0.15803,SLC22A9|1662:0.25158)0.998:0.17682)0.856:0.05475)1.000:0.31539)0.822:0.08758)0.990:0.16971)0.977:0.24053)0.737:0.15610)0.991:0.30766)0.540:0.12989)0.776:0.24404)0.992:0.46091)0.873:0.29363,((SLC28A3|2076:0.42515,(SLC28A1|1950:0.21409,SLC28A2|1977:0.22822)0.568:0.23346)1.000:2.64679,(((SLC4A9|2952:0.42902,(SLC4A4|3285:0.08816,SLC4A5|3414:0.36068)0.628:0.08947)0.936:0.17677,(SLC4A7|3780:0.41093,(SLC4A10|3357:0.08672,SLC4A8|3282:0.10345)0.901:0.07665)0.958:0.16316)0.700:0.23065,((SLC4A3|3780:0.17756,(SLC4A1|2736:0.20742,SLC4A2|3726:0.14164)0.886:0.10060)0.987:0.44208,SLC4A11|2757:1.24369)0.680:0.13752)0.957:1.09284)0.868:0.82631)0.414:0.17239)0.792:0.15302,(((((SLC16A6|1572:1.00716,(SLC16A5|1518:0.75232,((SLC16A3|1398:0.22503,SLC16A8|1515:0.32402)0.989:0.18430,(SLC16A1|1503:0.35058,SLC16A7|1437:0.16602)1.000:0.36204)0.912:0.15716)0.942:0.27131)0.817:0.10953,((((SLC16A10|1548:0.24957,SLC16A2|1620:0.39155)1.000:1.14401,(SLC16A14|1533:0.64673,SLC16A9|1530:0.85833)0.806:0.22318)0.894:0.23310,(SLC16A4|1464:1.21278,SLC16A12|1551:0.60497)0.227:0.14464)0.267:0.11293,(SLC16A11|1416:0.56613,SLC16A13|1281:0.53034)1.000:0.54189)0.058:0.03437)0.982:0.62467,((SLC52A3|1410:0.51330,(SLC52A1|1347:0.08517,SLC52A2|1338:0.07439)0.932:0.44254)1.000:2.08849,(SLC47A1|1761:0.26196,SLC47A2|1809:0.35508)1.000:1.94310)0.018:0.27128)0.739:0.31539,((((SLCO3A1|2133:0.68382,((SLCO4A1|2169:0.52313,(SLCO4C1|2175:0.32465,SLCO6A1|2160:0.74900)0.987:0.28569)0.987:0.30420,SLCO5A1|2547:0.55831)0.966:0.24384)0.906:0.14918,(SLCO2A1|1932:0.48611,SLCO2B1|2130:0.46174)0.992:0.27484)0.614:0.04016,((SLCO1B1|2076:0.15014,SLCO1B3|2109:0.11482)1.000:0.35218,(SLCO1A2|2013:0.42780,SLCO1C1|2193:0.36052)0.961:0.16791)0.963:0.30547)1.000:1.40800,(((SLC15A3|1746:0.18112,SLC15A4|1734:0.49158)1.000:1.69506,((SLC45A2|1593:0.68154,SLC45A3|1662:1.30110)0.774:0.37933,(SLC45A1|2349:1.49699,SLC45A4|2427:2.26916)0.534:0.17146)0.924:0.55388)0.910:0.49734,SLC49A3|1683:1.96684)0.326:0.09267)0.543:0.09837)0.615:0.12995,((((SLC17A9|1311:0.91487,((SLC17A7|1683:0.09883,(SLC17A6|1749:0.07045,SLC17A8|1770:0.12638)0.996:0.16526)1.000:0.48272,(SLC17A5|1488:0.40121,(SLC17A1|1404:0.51857,(SLC17A4|1494:0.26802,(SLC17A2|1437:0.23903,SLC17A3|1497:0.42393)0.100:0.05155)0.812:0.10535)1.000:0.53814)0.422:0.13790)0.964:0.42485)0.998:0.65150,(SLC37A4|1356:1.01452,(SLC37A3|1485:0.70118,(SLC37A1|1602:0.19321,SLC37A2|1518:0.24967)0.994:0.36098)0.980:0.53513)0.985:0.52855)0.972:0.45255,(SLC22A18|1275:1.55128,(SLC18B1|1371:1.15963,(SLC18A3|1599:0.61724,(SLC18A1|1578:0.18469,SLC18A2|1545:0.16901)0.969:0.43379)0.999:0.97279)0.910:0.41627)0.954:0.49014)0.532:0.13905,(((SLC19A1|1776:1.02679,(SLC19A2|1494:0.31890,SLC19A3|1527:0.37755)0.752:0.28966)0.999:1.13094,((SLC43A3|1515:1.01684,(SLC43A1|1680:0.26936,SLC43A2|1722:0.19454)0.948:0.45731)1.000:0.94282,(SLC46A2|1428:1.07320,(SLC46A1|1380:0.93337,SLC46A3|1392:0.75217)0.300:0.25419)0.977:0.57853)0.348:0.17401)0.952:0.43488,(SLC11A1|1653:0.10733,SLC11A2|1773:0.36723)1.000:2.42939)0.668:0.14606)0.263:0.15639)0.947:0.26371)0.000:0.00055,SLC38A10|3360:2.90579)0.536:0.21035)0.732:0.20885,(SLC41A3|1524:0.24109,(SLC41A1|1542:0.20251,SLC41A2|1722:1.21044)0.567:0.30244)1.000:1.95013)0.532:0.15702)0.170:0.06570);
