# Supplementary material for: The SLC transporter in nutrient and metabolic sensing, regulation, and drug development
Source: J Mol Cell Biol. 2018 Sep 18;11(1):1–13. doi: 10.1093/jmcb/mjy052 (PMC6359923; doi:10.1093/jmcb/mjy052)
Supplement: Supplementary Data [file mjy052_slc_trimal.zip]

Archive with 1 entries (1 files):
- mjy052_SLC_trimal.clw
