# Supplementary material for: The SLC transporter in nutrient and metabolic sensing, regulation, and drug development
Source: J Mol Cell Biol. 2018 Sep 18;11(1):1–13. doi: 10.1093/jmcb/mjy052 (PMC6359923; doi:10.1093/jmcb/mjy052)
Supplement: Supplementary Data [file mjy052_slc_trimal.zip › mjy052_SLC_trimal.clw]

CLUSTAL W (1.8) multiple sequence alignment


SLC10A1|1050      MEAHNAG---K--DLALVILVFIMLMEFSKIKAHLWKPKGIAVAQYGIMLTL--------
SLC10A2|1047      MNDPNSF---N--SVVLTVLTLVMFVEIKKFLGHIKRPWGVGLCQFGIMLTL--------
SLC10A3|1599      MAGPRPL---S--HFSIYLLLVNKCVELEVLKGLMQSPQPLGLGQFLVMLYM--------
SLC10A4|1314      MDGNDNW---D--NHGLVFVGITMLVDVNHFGAHVRRPVGLALCQFGLLLLL--------
SLC10A5|1317      MIRKL-L---Q--HIDIMLILLNKCIELQLFQTVWKRPLPLGVTQFFLMFCL--------
SLC10A6|1134      MRANCSV---H--ELVFVVSTLLMFVEIRKLWSHIRRPWGVGLCQFGLMFTL--------
SLC10A7|1077      MRLLERV---NG-KPEVYIA-TIFFLKTEELTSHLKLHLF--IFTLAFFATF--------
SLC11A1|1653      MTGD--IEDLQAGAGFKLLWVLLWATVLGLLCQRLAARLGTGKDLGEVCLYVISDMQVIG
SLC11A2|1773      MRKKQLIEDLQSGAGFKLLWILLLATLVGLLLQRLAARLGTGLHLAEVCRQVISDMQVIG
SLC12A1|3438      MSLNNSAGVVKFGKGVLCMLNIWGVIRLSWIVGEAGIGLGIILLSTMVTSISLEFGGYVV
SLC12A2|3639      MEPRPTKGVVKFGKGVLCMLNIWGVIRLSWIVGQAGIGLSVIMMATVVTTISLEFGGYVV
SLC12A3|3093      MAELPTEEPVRFGKGVMCMLNIWGVLRLPWITAQAGIVLTIILLSVTVTSISLELGGHTV
SLC12A4|3264      MRAGGAAEAPSMGMGVYCLQNIFGVLRLTWMVGTAGVLQAIVLICCCCTLLSLEFGGYIL
SLC12A5|3420      MSRRFTVQAPRMGMGVYCLQNIFGVLRLTWVVGIAGIMESMVFICCSCTMLSLEFGGYIL
SLC12A6|3453      MHPPETTKTPQMGMGVYCLQNIFGVLRLTWVVGTAGVLQAIVLICCCCTMLSLEFGGYIL
SLC12A7|3252      MPTNFTAKAPRMGIGVYCLQNILGVLRLTWIVGVAGVLESIVAMCCTCTMLSLEFGGYIL
SLC12A8|2145      MTQMSQWEPVLFGDGVFCMINIFGVLRTGWLVGNTGVLLGLVSFVILVALVSLQTGGYIT
SLC12A9|2745      MASESSASARKLSLGVVTVLSMFSILRIGFVVGHAGLLQAMLLVAYFILALSLEVGGSLL
SLC13A1|1788      MKFFSY-----------FLFVVFTVLPLPIVLHTKEAECAYTLFVVATFLTT--HLLMMV
SLC13A2|1926      MATCWQ-----------YLIVFFVPLPLPILVPSKEAYCAIILMA--LFCTTFSFESSHV
SLC13A3|1809      MAAA---------WSARLVLLFTP-LPVVFALPPEGRC--FVILLMAVYCTTFTNFLMLV
SLC13A4|1881      MGLLQG-----------LLVVCVP-LPLPVLHPSSEASCAYVLIVTAVYVSA--TLLLMA
SLC13A5|1707      MASA---------SKFKVILFVTP-LPLVILMPAFVRC--YVIILMAIYCTTMTNMLLWV
SLC15A1|2127      MGMSKSLSTTFVACYLTILGAKFKTLSIVYTIGQAVTSVSNDLPVHVVLSLA------KP
SLC15A2|2190      MNPFQKTSTAFSSCYFTILGAKFKTLSLVYVLGHVIKSLGPILVVHTVLSLS------KP
SLC15A3|1746      MPAPRAWTGEQATALVFLGASYLLAPVGGW--VYLGRYRALSLLLYLAAGLTLLAASVRS
SLC15A4|1734      MEGSGGWEGAQASLLLFMGLTYLGSPFGGW--ARLGRARALSLALYLLGLALLLGVAVKA
SLC16A1|1503      MPPAV-ATTSEVSSSIMLAVMYGGGPISSILVNKYGSRIVVGGCLSGCGIACILGLANLN
SLC16A10|1548     MVLSQESKVFKTAGSLSMGMIFFCCPIVSVFTDLFGCRKTVGAAVGFVGMSVICGCSAYQ
SLC16A11|1416     MPAPQRRSAQDTASALALAVQQAASPVGSALSTRWGARPVVGGVLASLGVFALFGWAVFA
SLC16A12|1551     MPSGSHQDYAQTAHSIVDCVTMLCAPLGSVVSNHLSCQVGLGGLLASTGILALLGFACYS
SLC16A13|1281     MAR---EQAARVSASIGIAVQQFGSPVGSALSTKFGPRPVTGGILAALGLLALSGWATFA
SLC16A14|1533     MYTSHEQSRGLTASSLSMGITLIVGPFIGLFINTCGCRQTIGGLVNSLGVLAALGSGAYL
SLC16A2|1620      MALQSQEKEFQAAGALAMGMIFFCSPIVSIFTDRLGCRITAGAAVAFIGHTTLCGCSAFQ
SLC16A3|1398      MGGAVVIGYSDTASSILLAMLYGTGPLCSVCVNRFGCRPVVGGLFASLGVACILGLANFQ
SLC16A4|1464      MLKRE-GTSEQIGGSIMSSLRFCAGPLVAIICDILGEKTTLGAFVVTGGLIALLGSALYQ
SLC16A5|1518      MPQ---ASNSETSPSILTAVLHMAGPLCSILVGRFGCRVTLGGVLASLGVASILGMCSFQ
SLC16A6|1572      MTQNKLESNSRISISICVFVLTFSAPLATVLSNRFGHRLVLGGLLVSTGVASILGYCSFL
SLC16A7|1437      MPPMP-TTYSEIASSIMLAVMYAGGPVSSVLVNKYGSRPVAGGLLCCLGVLSILGLANLQ
SLC16A8|1515      MGAG--AGYSDTASSIMLAMLYGTGPVSSILVTRFGCRPVAGGLLASAGILALLGLANFQ
SLC16A9|1530      MELK--EGKGKTAGSLASGVGLLASPVCSLCVSSFGARPVFSGFMVAGGMLAVLGCGLYT
SLC17A1|1404      MQMD--WSPDIQGLSSTSYGVIIIQVPVGYFSGIYSTKKMFALCLSSVLLLAVAAQGVAT
SLC17A2|1437      MDGKPAWSPETQGFSSINYGIILTLIPSGYLAGIFGAKKMAGLLISSLLLFAVMAQGAWT
SLC17A3|1497      MATKTEWSPQIQGFGAVGYGGILTMAPSGYLAGRVGTKRVISLFATSFLLCAVLSQSILG
SLC17A4|1494      MSTGPDWSPEIQGLSSLNYGSFLAPIPSGYVAGIFGAKYVAGLFISSFLLFAVIAQVVLT
SLC17A5|1488      MRSPVRWDAETQGLGSFFYGYIITQIPGGYVASKIGGKMLFGILGTAVLLFALLGEGTFP
SLC17A6|1749      MESVKQWDPETVGHGSFFWGYIITQIPGGYIASRLAANRVAAILLTSTLMLALLVEGTYP
SLC17A7|1683      MEFRQ-WDPETVGHGSFFWGYIVTQIPGGFICQKFAANRVFAIVATSTLMLALLVEGTYP
SLC17A8|1770      MPFKKEWDPETVGHGSFFWGYIMTQIPGGFISNKFAANRVAAIFLTSTLMFALLVEGTYP
SLC17A9|1311      MQPPPDWNKKEAGLSSFFWGYCLTQVVGGHLGDRIGGEKVLSASAWGSIAVLLLLQGYFP
SLC18A1|1578      MLRTILEEITRVGFASKAVMQLLVNPFVGPLTNRIGYHIPAGFVIMFLSVMSLIGSSSSV
SLC18A2|1545      MALSELNENVQVGFASKATVQLITNPFIGLLTNRIGYPIPAGFCIMFVSIMSLIGSSSSV
SLC18A3|1599      MESAEPSEDVKIGFASKAILQLLVNPLSGPFIDRMSYDVPIGLGVMFASVLALLGSAADT
SLC18B1|1371      MEALGDASNTIIGFGCFALFELLASLVFGNYLVHIGAKFMAGMFVSGGVILLMVSFAAMT
SLC19A1|1776      MVPSSPQVTNEITSYSYVLV------PVFLLTDYLRYTPVLQGLSFVSVLLGFMAARAYS
SLC19A2|1494      MDVPGP---WT---YSYLV-LLF---PVFLATDYLRYKPVLQGLSLIVTFMALFYGITEI
SLC19A3|1527      MKGKGK---WT---YSYLV-LLL---PVFVLTDYVRYKPVLQGISFIITLLGVFYGMAEV
SLC1A1|1575       MGKPARKNNWVLLSTVAVLGITTGVREHSLSTLEKFFPGEMRMLKLIILLIAFTLIA---
SLC1A2|1836       MQQGDLGKNLLLTLTVFILGAVCGGRLASIHPDVVMFPGDMRMLKMLILLISMTIIA---
SLC1A3|1629       MTKSN-FRNAFVLLTVTIVGTILGFRPYRMSYREVKFPGEMRMLQMLVLLIAMTIIA---
SLC1A4|1599       MEKSNERRQALVLLTVSLAGAGLGARGLSLSRTQVTFPGELRMLRMIILLVAGTLSA---
SLC1A5|1626       MVADPPRANLLVLLTVVVAGVALGLSGLALGPERLSFPGELRLLRMIILLVALTLLA---
SLC1A6|1695       MSSHGNRRNAFILLTVSVIGVSLAFRPYQLTYRQIKFPGEMRMLQMLVLLIAMTIIA---
SLC1A7|1860       MVPHAIVVKSEPGDGMNVLGIVFFSATMGIMLGRMGDSGAVSFCQCLNEVMAV-------
SLC20A1|2040      MATLIS----------------ASITVGSVLLGAK-RKGLEMYNSTMAGVSGP-GTHIVG
SLC20A2|1959      MAM-------------------ASITTGSVLLGAK-RKGINLYNETMAGVSGP-GTHIVG
SLC22A1|1665      MPTDDILVCWKLDQSCLNAGFLFGSLGVGYFADRFGRKLCGTVLVNAVSVLSLLVSKNWM
SLC22A10|1626     MAFEELLVCSLKSQFLLLTGMLVGGIIGGHVSDRFGRRFIWCLLQLAITTCALFSSMIIS
SLC22A11|1653     MAFSKLLVCGLKPQSIFMSGILVGSFIWGLLSYRFGRKPMWCCLQLAVATSAVFGMAIFL
SLC22A12|1662     MAFSELLVCALKPQSIYLAGILVGAAACGPASDRFGRRLVWSYLQMAVMTAALFAVAVMM
SLC22A13|1656     MAQVQVLVCHLKDQSVFMAGLLVGTLMFGPLCDRIGRKATAQLLLFTLILAVATAVALSF
SLC22A14|1785     MAGANLLVCTKKDQIMFMAGLPIGSLIFRLITDKMGRYPALSLLGLIIFFGMGQSVVYAI
SLC22A15|1644     MEVEEALIAYKVSSSFFFSGVFVGVISFGQLSDRFGRKKVTGFALDILFIASLMMNGMSL
SLC22A16|1734     MGSEGILVCWLAMQPLFMFGVLLGSVTFGYFSDRLGRRVVATSSSMFLFIAAFMVASYLV
SLC22A17|1896     LAPRVALVCWQVIQILFILGFASGYLFLGYPADRFGRRGILTLGLVGPCVGALFLLAVDL
SLC22A18|1275     MQGARALDSIAFGQTTFGVLQLLGGPVFGRFADQRGARAALSFLAALALLLALALM-HTL
SLC22A2|1668      MPTDDVLVCWMLDQSSVNVGFFIGSMSIGYIADRFGRKLCTTVLINAAAVLSILVSKGWL
SLC22A23|2085     MAIDRRLVCWKVHKFSLLVGLIFGYLITGCIADWVGRRPVFSIIFILIFLTSFFCLAIIL
SLC22A24|1659     MGFDVLLVCSLKSQSLFMAGSLLGGLIYGHLSDRVGRKIILCFLQLAISTCALFSTMILG
SLC22A25|1644     MAFQDLLVCPLNSKFLFMAGMMVGGNLYGHLSDRFGRKFVWSYLQLAIVTCALAATFIIV
SLC22A3|1671      MPSDEALVCWMLDQAILNLGFLTGAFTLGYAADRYGRIVILSCLGVGVTVVALVFGKTWM
SLC22A31|1671     MEQ--VLVCWKVPQVSHLLGWLLGCVILGAGCDRFGRRAVASLVLTTGLASALGTLAALL
SLC22A4|1656      MRDDEVLVCWKVPTSLFFVGVLLGSFVSGQLSDRFGRKNVATMAVQTGFFLSIMGQINYV
SLC22A5|1746      MRDYDELVCWKAPISLFFVGVLLGSFISGQLSDRFGRKNVVTMGMQTGFFLSLMGQINYV
SLC22A6|1692      MAFNDLLVCALRQQSLYMVGVLLGAMVFGYLADRLGRRKVLNYLQTAVSTCALMALAISL
SLC22A7|1647      MGFEELLVCGLNRSTFFFAGVLVGAVAFGYLSDRFGRRRLVAYVSTLVLLASLSALAFTI
SLC22A8|1629      MTFSEILVCKLKEQSIFMAGILIGGLVLGDLSDRFGRRPICSYLLLAASSGSLFGISITL
SLC22A9|1662      MAFQDLLVCSLTSKFVFMAGMMVGGILGGHLSDRFGRRFVWCYLQVAIVTCALIAAMLIT
SLC23A1|1809      MRAQEDDQHMVSQGTI-----FTCVGITTLIQTTVGIRLPQASFAFLVPKAESLP--MVS
SLC23A2|1953      MMGIGKMCVGYDQTSQLIGTIFFCVGITTLLQTTFGCRLPQASAFAFLAARSDVANGIMS
SLC23A3|1857      MSRSPLLSYSPSQASS-----FFSCGMSTILQTWMGSRLPQAPLEFLIPLVKRLMLHVVS
SLC24A1|3300      MGKLIRQGWHVFGMYVFALAIVCDEPALGVITDKLQ----E----DVAGTFGFVGIGIVG
SLC24A2|1986      MDLQQSKGAHVIGIYMFALAIVCDEPSLTVITEKL------GISDDVAGTFGFVGIGIVG
SLC24A3|1935      MRPSGDQGAHVLCIYMFALAIVCDDPSLEKICERL------HLSEDVAGTFGFVGVGIVG
SLC24A4|1869      MALRGTHGAHILGLYMFALAIVCDDPSLEKICERL------HLSEDVAGTFGFVGVGIVG
SLC24A5|1503      MQTKGGDGGYFLIVYMFAISIVCDEPSLEIISESL------GLSQDVAGTFGFIGISILG
SLC25A1|936       MPAPRAKLTHPGKAILAGLAGGIEIFPTEYVKTQLQLDER--------------S--RYR
SLC25A10|1221     MAAEAR----------FGLASCGAAHPLDLLKVHLQTQQE--------------V---KL
SLC25A11|945      MAATASRTSPKSVKFLFGLAGMGATQPLDLVKNRMQLSGE--------------GAKEYK
SLC25A12|2037     MAVKVQI-AESAYRFTLSVAGAVGAYPIDLVKTRMQNQRG--------------S-GMYK
SLC25A13|2031     MAAAVAV-AESAYRFGLSVAGAVGAYPIDLVKTRMQNQRS--------------T-GMYK
SLC25A14|1062     MGIFPGMSGLNWKPFVYGLASIVAEFPVDLTKTRLQVQGQ--------------SIDKYR
SLC25A15|906      MKSNP-A-IQAAIDLTAAAGGTACVQPFDTMKVKMQTFP------------------LYR
SLC25A16|999      MAAATARDFYWLRSFLAGIAGCCAKAPLDRVKVLLQAHNH--------------H--KHL
SLC25A17|924      MASVLS----SLVHAVAAVGSVTAMFPLDTARLRLQVDEK--------------R---SK
SLC25A18|948      MTHQ---DLSITAKLINGVAGLVGVFPIDLAKTRLQNQH------------------MYK
SLC25A19|963      MVGYDPRNNTKFQVAVASVSGLVTRSPFDVIKIRFQLQHE--------------RLSKYH
SLC25A2|906       MKSGP-G-IQAAIDLTAAAGGTACVQPFDTIKVKMQTFP------------------LYK
SLC25A20|906      MADQP-KPISPLKNLLAGFGGVCLVHPLDTVKVRLQTQPP--------------SLPMYS
SLC25A21|900      MSAKPELVREASRQIVAGSAGLVEIHPLDVVKTRFQIQRC--------------AT-SYK
SLC25A22|972      MADK---QISLPAKLINGIAGLIGVFPIDLAKTRLQNQQN-----------------VYT
SLC25A23|1449     MRGSPGT-GMWWKQLVAAVAGAVSRAPLDRLKVFMQVHAS--------------K--NRL
SLC25A24|1434     MLRWLRS-GQWWRQLLAGIAGAVSRAPLDRLKIMMQVHGS--------------K--DKM
SLC25A25|1548     MVSSVLT-GMWWRHLVAGGAGAVSRAPLDRLKVLMQVHAS--------------R--NNM
SLC25A26|825      MDRPG-----FVAALVAGVAGVSVDFPLDTIKTRLQSPQG--------------------
SLC25A27|972      MSVPEEQRWPRASKFLLGCAATVAEFPLDLTKTRLQMQGE--------------AALPYR
SLC25A28|1095     MELEGRALPTVTTHMVAAVAGILEHYPIDCVKTRMQSLQP-----------------RYR
SLC25A29|912      MA----------LDFLACAGGVAGVHPFDTVKVRLQVQSV--------------E--QYR
SLC25A3|1089      MFSSVACDYGSGRFFIGIISCGTTHVPLDLVKCRMQVDP------------------KYK
SLC25A30|876      M------SALNWKPFVYGLASITAEFPIDLTKTRLQIQGQ--------------TNDRYR
SLC25A31|948      MHREPADASSFGKDLLAGVAAAVSKAPIERVKLLLQVQAS--------------SKQRYK
SLC25A32|948      MTGQGQFRHVRYENLIAVSGGVLSNHPLDLVKIRFAVSDG--------------LE-KYN
SLC25A33|966      MATGG-QKENTLLHLFAGCGGTVGACPLEVIKTRLQSSRL--------------ALRVTP
SLC25A34|915      METV-----PPAVDLVLASACCLACNPLEVVKTRLQLQGE--------------LQAPYH
SLC25A35|903      M------------DFLMGLAACGACNPLEVVKTRMQLQGE--------------LQAHYR
SLC25A36|936      MSQRDT--------LFAGCGGTVGACPLEVVKTRLQSSSVLYISEVQLNTMS-----VSP
SLC25A37|1017     MELRSGNLPSVSTHMTAAMAGILEHYPVDSVKTRMQSLSP-----------------QYT
SLC25A38|915      MIQNSRMLHPVIKAFLCSISGTCSTQPLDLLKTRLQTLQP--------------SD-RRV
SLC25A39|1080     MADQD-R---P----------------SMA--------------SELMPSRS-VLEPRFT
SLC25A4|897       MGDH---AWSFLKDFLAGVAAAVSKAPIERVKLLLQVQHA--------------SKQQYK
SLC25A40|1017     MDPETRIKVTPLQQMLACTGAILTSTPLDVVKIRLQAQNN--------------PLPNFQ
SLC25A41|1113     MGAQPGK-EALWKFLLSAMAGAVSRAPLDRAKVYMQVYSS--------------K--NFT
SLC25A42|957      MGNGVKDHRQVLSSLLSALAGALAKAPLDRTKIIFQVSSK--------------R--SAK
SLC25A43|1026     MATWRR-RLTGGQRLLCGLAGTLSLAPLELATVLAQVGVV--------------R--HAR
SLC25A44|969      MEDKRN-HLDKKKFYVFVAMTMMIRYPFTLIRTRLQVQKG--------------K--LYH
SLC25A45|867      MP---------VEEFVAWISGALGLHPFDTVKVRLQTQ-------------------TYR
SLC25A46|1257     MHPRRPQSSEQLNAGFGLASLFTENHPCIVLRRQCQVNYH--AQHYHLTFT---------
SLC25A47|927      ------------MDFVAAIGGVCGVYPLDTVKVRIQTE-------------------KYT
SLC25A48|876      MGSF------QLEDFAAWIGGAASVHPLDTVKTRLQAGVG------------------YG
SLC25A5|897       MTDA---AVSFAKDFLAGVAAAISKAPIERVKLLLQVQHA--------------SKQQYK
SLC25A51|894      MMDSEATNVGEMKHYLCCCAAFNNVFPIQKVLFRQQLYGI--------------K-----
SLC25A52|924      MIDSEATNVGEMKHYLCCCAAFNNVYPIQKVLFRQQLYGI--------------K-----
SLC25A53|924      MGEQNHKKSWHSQAYALAVSNFMSTFPIYKVVFRQQIHAM--------------A-----
SLC25A6|897       MTEQ---AISFAKDFLAGIAAAISKAPIERVKLLLQVQHA--------------SKQQYK
SLC26A1|2106      MDESPEPREYLAGMSGL----VIGIVPQAIAYSLLAGLQP-----SLYTFFILTSRHLMT
SLC26A10|1692     MRLDLAFKSWRLDKAPSQHTFPST-SIPGMAFALLASVPPVFGLYTSFFVL-LTGRHFGS
SLC26A11|1821     MPSSVTL-QWLKMDFVALSVGLTA-IPQALAYAEVAGLPPQYGLYSAFMCF-FTSRDFLS
SLC26A2|2220      MSSESKLKKNILGDVMSLIVGILL-VPQSIAYSLLAGQEPVYGLYTSFFSI-LTSRHFIA
SLC26A3|2295      MIEPFGLKEWLLSDIVSISTGIVA-VLQGLAFALLVDIPPVYGLYASFFAI-FTSRHVLS
SLC26A4|2343      MAAPGGVKEWLLSDVISVSTGLVA-TLQGMAYALLAAVPVGYGLYSAFFIL-ITSRHLLV
SLC26A5|2241      MDHAEEFKEYVLGDLVSISTGVLQ-LPQGLAFAMLAAVPPIFGLYSSFYVI-FTSRHLLS
SLC26A6|2280      MGLADAVRDWLLGDLLSLSVAIMQ-LPQGLAYALLAGLPPVFGLYSSFYVF-LTSRHVLV
SLC26A7|1992      MTGAKRLKENLLPDTVSIMLAVQQ-VTQGLAFAVLSSVHPVFGLYGSLFAI-IMGHHFLG
SLC26A8|2913      MAQLERLKDWLLGDLLAISVGLVQ-VPQGLTLSLLARIPPLNIAYAAFCSV-ISCHQFLT
SLC26A9|2664      MSQPR-IKDYIIPDLLGLSGGSIQ-VPQGMAFALLANLPAVNGLYSSFFLL-FGVHQCLT
SLC27A1|1941      MRAPGAPWTWSA----AALGVYVGS-FLRIV-------CKSVLIRVR-LELQFVVQR-DA
SLC27A2|1863      MLSAIY-----------------VL-FLPLLV---NLCCPLKVAAVG-RRVGFKARQ-FR
SLC27A3|2436      MPKPPKLERAALGKGG----SGMFA-NQTVPIEEAGSMAALLPLLLLL-LLALLAQQEGS
SLC27A4|1932      MLL-GAPWTQVG----FLLFLYLGS-FIRVF-------IKLVLLKVK-AKVLFTVRR-FE
SLC27A5|2073      MGVRQQPWVPHG-----------SL-ALTLLPARLPPGLRAKILHLG-LKILFRARA-WT
SLC27A6|1860      MLLSWL-----------------VL-VLHFLQ---KLLFPLKVVLII-IRLEFHAKR-YE
SLC28A1|1950      MENDPSLFVRLLLKRGLALAAFLGLLWLSLDTSQR-PEQLFAGICV-FVLLSSLGLQVLG
SLC28A2|1977      MEKASGLFVRLRLKWVFAGVSLVGLLWLALDTAQR-PEQLFAGICM-FIILSFLGLQVFG
SLC28A3|2076      MELRSTLFVSHWFKWVIWSSLVLAVFWLAFDTAKLGQQQLFGGLIM-YILLSLIGLQLLG
SLC29A1|1371      MTTSH-ERNSLSANNVMMLPLLLFTYLNSFLHQRIPQSVRGS-LVAILLFLLLSFGALQG
SLC29A2|1371      MARGD-TGPEDAFNNWVQLPLLLFTLLNSFLYQCVPETVRGS-LLAILLFALFSFSALQG
SLC29A3|1428      MAVVSEEGSDILNESYLTVPSMLCLVANFLLVNRVAVHIRAS-LTVILAFMLIGASTFSS
SLC29A4|1593      MGSVGSPGTFDMSTYILALAAV---LLNNVLVERLTLHTRAGYLL------GWDQAYVAF
SLC2A1|1479       MEP---TLTTLWSVAIFSVGGMIGSFSVGLFVNRFGRRNSMMNLLAFVSVLGIVYCGTTG
SLC2A10|1626      MGHS--LSCLEQEVGSLLLGALLASLVGGFLIDCYGRKQAGSNLVLLAGLTAVFAISSSM
SLC2A11|1608      MEDELELVLLMWSVSLYPLGGLFGALLAGPLAITLGRKKSVNNIFVVSAILALVNAGSMN
SLC2A12|1854      MVPVENLSCHEQEVSSLVIGALLASLTGGVLIDRYGRRTALSSCLLGLGLVSAVSISSSI
SLC2A13|1947      MSRKASLDALWQEVSSTVGAAAVSALAGGALNGVFGRRAALASALFTAGAVAVLGIGASM
SLC2A14|1608      MQRLQLLLTNLWSVAIFSVGGMIGSFSVGLFVNRFGRRNSIVNLLAATGCLAVLFCGCTG
SLC2A2|1575       MTED--LITMLWSVSSFAVGGMTASFFGGWLGDTLGRIKAVANILSLVGLLGILYCGISG
SLC2A3|1491       MGTQ--LLTSLWSVAIFSVGGMIGSFSVGLFVNRFGRRNSIVNLLAVTGCFAVLFCGCTG
SLC2A4|1530       MPSGFQTLTTLWAVAIFSVGGMISSFLIGIISQWLGRKRAVNNVLAVLGSLALAYSGTSG
SLC2A5|1506       MEQQDQPLTLLWSVSMFPFGGFIGSLLVGPLVNKFGRKGAFNNIFSIVPILALICAGSSN
SLC2A6|1524       MQEPLGLTKSQASGSVFTLGAAAGGLSAMILNDLLGRKLSFSAVPSAAGALALFAGGTAA
SLC2A7|1539       MENKEALMLLLWSVSMFPLGGLLGSLLVGLLVDSCGRKGTINNIFAIIPILAVVCAGSYS
SLC2A8|1434       MTPED-LDDAAASGAVVTLGAAAGGVLGGWLVDRAGRKLSLCSVPFVAGAVALLACGASL
SLC2A9|1623       MARKQNTLTLLWSVSIFAIGGLVGTLIVKMIGKVLGRKHTANNGFAISALLAIIDGGALS
SLC30A1|1524      MGCWGR-------SDSFHMLSDVLALVVALVAERFARRTHQKNT----------FGWEVM
SLC30A10|1458     MGRY--GKTLFMLTVAFFVAELVSGNSIALLSDSFN----SDLISLCV---SRTYGYEVV
SLC30A2|1119      MEAKE-KAQYVASCLLFMIGEVVGGHSLAVMTDAAH----TDFASMLI---FANFGWEIL
SLC30A3|1167      MEPSPAHARYAACCFVFMAGEVVGGHSLAIMTDAAH----ADVGSMMG---FATFGWETL
SLC30A4|1290      MAGSGAKVKTIAAYLLFMIGELVGGNSLAIMTDALH----TDLSAIIL---LPTFGFEVL
SLC30A5|2298      MEEKYGSDSFYFLNLLFTFVELFYGNSLGLISDGFH----FDCSALVM---FASYGYEIL
SLC30A6|1506      MGTIHLLVADRRSILLFVINLICTGFLLMWCSSTNSI---LTAYTYLT-IF-QDLKWLSN
SLC30A7|1131      MLPLS-KTSFFFLNLSFAFVELLYGNCLGLISDSFH----FDSTAILA---ADSYGYEVL
SLC30A8|1110      MEFLE-YAKCSASCFIFMIAEVVGGGSLAVVTDAAH----IDLTSFLL---FPTFGWEIL
SLC30A9|1707      MLPGLAGPGMVAINGLNCFFKFLAWGSASMFSEAIH----SDTCNQGL---LPPYGFRYI
SLC31A1|573       MDHSHHGDSM------------------------------------------MYFGFELL
SLC31A2|432       MA---------------------------------------------------IFSDVLL
SLC32A1|1578      MATLLRDK-PKITEAGWVTNAIQGM-GLPYAILHGGYL-GLIIFAAVVCCYTFLGGRELV
SLC33A1|1650      MSPTISVSYTDQASFVFFSLKLWAPLVDAVYVKNFGRRKSVPTFMIYLSQVDLTQDIVDG
SLC34A1|1920      MLSYGEKDNAILSNPVAVVGILVTVQSSSTSTSIIVS---------------ISNIG--H
SLC34A2|2073      MAPWPESNSSIMSNPLLVIGVLVTVQSSSTSTSIVVS---------------IANIG--H
SLC34A3|1800      MPSSLPKDNVVLSNPVAVIGVLVTAQSSSTSSSIVVA---------------IVNVG--H
SLC35A1|1014      MAAPRD-------LLFKYCLALMAAIALRYTRTSDKEFSTVCIIKLLLSGIKLNVLGSLV
SLC35A2|1266      MAAVGAQQPDTSVRRLKISLAVQNALSIRYARTLPGDFATVVMLKGLTCLLQLAVLVSLI
SLC35A3|1104      MSSRSVELPNED-ANLKVSLGFQTTLTMRYSRTLKGPLSSVVVLKIMACLLDLEILNSGI
SLC35A4|975       MSVEDG-----P-ARWTLLSTGAHAALC----HVDRVRPSVLLTKLLLCFSGQPPWRALL
SLC35A5|1275      MEKQCC-----L-TMYTLLGAALSSLLVKYSANEEKYLPTNVCVKLVFCLVVLASWKAFL
SLC35B1|1080      MRPLP-A--SSSSDRLRPLCFFVCYILQEKITRGKGATFALVFIQCVINVFLFDTARSIS
SLC35B2|1299      MDARWWA--AETTQALKLFCAQVSYVLQERVMTRSTATDSLVLMNRVLAIVSCKQPRSLS
SLC35B3|1206      MDLTQQG--MNLSKLTQFICVFVFYYLQELIFSVEGFSCGLTLVQFAFYIFEIQDKRAFL
SLC35B4|996       MRPALA------------LVFCSNV-FLELLAR--KHGCGVTFAQFLFIVEFLGRKPVTM
SLC35C1|1095      MNRAPLG---EKPRALQALVVWVTSFLNKYLLDSPRLDTPVTFYQCLVTLLSVPSLDSVV
SLC35C2|1185      MGRVSTRWALDVAKAVLLGLVYCFSFYNKWLTKSFHFP--MTMLHLAVILFSLADYLALA
SLC35D1|1068      MAEVHRM---ASATVFLLLAAGVSSVVNKSVLTNYRFPSSVGLGQMVATAVGVPDLDPLL
SLC35D2|1014      MTAGGQA---A--SRVALLSAGTCSLVNKALLTTYGFPSPLGIGQMAATMISIPDFDPLL
SLC35D3|1251      MRQLCR--------RVLISVAGVFSILLKFLISRYQFSF-LTLVQCLTALSLIPPFGAVL
SLC35E1|1233      MAAA--S---G--EGARAALCYALSVVNKVILSAFPFPV-VSLCHILALAGLPPSSGPLA
SLC35E2|801       MSSSVKI---E--GVSRLLYLFFFSFLNKYILSLLGG-EPLGAVQMLSTVIKYQHARGLM
SLC35E3|942       MALL--V---D--GHWRAAGLLLVSFLNKWIYVYHGFPN-LTLVHFVVTLGCF--APALS
SLC35E4|1053      MCRCPPA---L--GRARAMAALLAGSLNKWIFTVHGFGRPLSALHMLVALAC---ARSLT
SLC35F1|1227      MIPPEQRI-R-KVEMLIVALGLLICLTSKYLSEDFHANTPQSFLNYILLLVT----IGLI
SLC35F2|1125      MEADSPRI-KGKLNILKIALGLCICITSQYLAERYKVNTPQSFINYCLLLIM----IGLA
SLC35F3|1473      MGIREFRA-SRRCAQLKIFWGLCVCAGSTQLAKTFKFDAPLTWFAFLFFLYHFNGLTGVL
SLC35F4|1566      MDELLLRI-KARCMVLKGIWGLSVSVGTTQIVKTYNFYCPMTWFSIMFFVYHFDGLTSIL
SLC35F5|1572      MVPPRRRM-NSQNTQRRMALGLLVDVASSELTSVFQYNKPSTFAK-SMFLYFFAKLTCFV
SLC35F6|1116      MAWTKY----------QFLAGTTLSA-DNFMAEKESFQHPQAVGMFSCLAFR----DALC
SLC35G1|1098      MRPQDSPEAKKKCGLFYLLSAFL--VGSLFVKKVQDVHA-ISAFRCVFQMLPIKGQ-GVL
SLC35G2|1239      MDTSPSQFQFQSRMWIVLFGSALAHLITRLVSDRSKVPSLIRSVFQVLSLVYFVCNVSIT
SLC35G3|1017      MAGSHPPSD----GLLVLLGGGLPAPLSRMAYQASNLPS-LLIWRCLFHLPLLPDI-ALL
SLC35G4|1017      MAGSHPPSD----GLLVLLGGGLPAPLSRMAYQASNLPS-LVICRCLFHLPLLPDI-ALL
SLC35G5|1017      MAGSHPPSG----GLLVLLGGGLPAPLSRMAYQGSNLPS-LLICRCLFHLPLLPDI-ALL
SLC35G6|1017      MAGSHPPSD----GLLVLLGGGLPAPLSHMAYQASNLPS-LLICRCLFHLPLLPDI-ALL
SLC36A1|1431      MSTQRLGQSNSTTQTLILLKGNIGT-GLPLAVKNAGIVMGSLLIIGIVAVHCHWGRRTQL
SLC36A2|1452      MSVTKSKKTKGITQALILVKGNMGT-GLPLAVKNAGILMGSLLVMGFIACHCHWGRHTQL
SLC36A3|1536      MSLLGRAGEAGLSQTLILLKCNIGTLPLAIKNAGLLVGPVSLLAIGHCMILAFYGEATMY
SLC36A4|1515      MEAAATDDQEGISQTLMLLKGNIGT-GLPLAIKNAGIVLGSLVFIGIISVHCQWGRSTQL
SLC37A1|1602      MARLPAFDKNLLGDYSFLCAYAVGMYLSGIIGERLPIRYYFGMLASGAFALGILVQTGWP
SLC37A2|1518      MRSSAPFDKDLLGDNAFLIAYAIGMFISGVFGERLPLRYYAGMLLSGLFSLGCLVQTGWP
SLC37A3|1485      MAWP-NFPSEFLGDTIFLFSYAVGLFISGIVGDRLNLRWVFGMCSSALVFVLVLLQSGWP
SLC37A4|1356      MAAQ--LDKDDLGTSSQSAAYAISKFVSGVLSDQMSARWLSGLLLVGLVIFSLLAQGGWP
SLC38A1|1512      MMHFKSYIPGTTSMSVFLSNAIMGS-GLAFALANTGILLFLLTSVTLLSIYSFTGKFQNT
SLC38A10|3360     MTAAAA---SVLTFCFKQCGIVLGALLL-VFCSWMTHQSCLSKRRTYAGAFGMLMLG-CI
SLC38A11|1314     MGYQRQEYKEKTCAALFVVNSIIGS-DFSLV---------------------FPGYLYPF
SLC38A2|1521      MKKAEMFHPGTTSMSVFLSNAIVGS-GLSYAMANTGIALFLLTFVSIFSLYSFVGKLQNI
SLC38A3|1515      MEAPLQDFEGKTSMSVFLSNAIMGS-GLAYAMANTGIILFLLTAVALLSSYSFPGKLQNI
SLC38A4|1644      MDPMELHHPGTTSMSSFLSNAIMGS-GLSYAMANTGIILFMLLAVAILSLYSAWPGKQNI
SLC38A5|1419      MELQDPDFEGKTSMSVFLSNAIMGS-GLAYAMAHTGVIFFLLLCIALLSSYSFAGKVHNV
SLC38A6|1566      MEASWGRSP-GVSLSVFLMNAIMGS-GLAYVLANTGVFGFLLLTVALLASYSFPGKLQNI
SLC38A7|1389      MAQVSILDRGTTSGAIFVVNACLGA-NFPAAFSTAGGVAAALQMGMLVFIIGCLTGVYTF
SLC38A8|1308      MEGQTPTAAATLSGAVFLMKSALGA-NFPWAFSKAGGVVPLVELVSLVFLIGCAIGKNLL
SLC38A9|1686      MANMNSEGYGKNTVTIFIWNTMMGT-SIPWGIKQAGF---GMCVIIL-MTLCFFGQW--W
SLC39A1|975       MGPWGE------------------LPEA----------VPEVKLGALVLLVCVFAGGFLA
SLC39A10|2496     MKVHMKHECTQLLYYGHANSPITDTPALYQIDSRLKNLANSAWICGIISTVLLLAVGMSG
SLC39A11|1029     MLQGHS----------------AGA-ALVFV-FSSGQRR-DGSLGFAAGMLAA---GTLG
SLC39A12|2076     MCFRTKQTCRQLVIFLQGLSLIKEKPGIQQLLSCS---PPEKYGYSTVATLGFLAVGLSG
SLC39A13|1116     MPG-CP------------------GPALSRGTATASW-SGDTWICSLLGLMSLFALGLLG
SLC39A14|1479     MKLLLASTCGDLFAHNFEQSRISSQPTIQQLDSRAENERPEVWGYGLLCTVCFLAIGLYS
SLC39A2|930       MEQL------------------------------------GIKLGCLFALACLISAGFLG
SLC39A3|972       MVKL------------------------------------VAKILCMVGFFGCFGGGFLA
SLC39A4|1944      MASLVSTVCRDVMAYGLEQAGVPEAPALQQQLSGASQSER--YLYGSLALLCFLAVGVTG
SLC39A5|1623      MMGSPVEDCSQLLNFGLPAAPLPRAPALYQIDSRVAPA-GSALLQSALALLPLLAVGLCG
SLC39A6|2268      MARKLSQECSKLLSHGMIQVPLATNPAINQIDARSAEITYIAWVGGFIASILLLAVGLSG
SLC39A7|1410      MARGLGESIHTHDDHGHHEDLHGHGESLHRGHGHDAP-DLTLWAYALGAVLALFASGLLG
SLC39A8|1383      MAPGRANQCEEIFLHGFNATQISSSPAVQQLNFHP---RPEVWGYGFLSTIAFLAIGLFS
SLC39A9|924       MDDF-------------------------------------------ISSLAVLGAGLCG
SLC3A1|2058       MAEDKS-------LGSQDFKGVQP-MPKEVLFQFSGQA--YRIPREILFLTIFSNKD---
SLC3A2|1896       MELDDSLEPEKQPVAEDEAAAAAK-LSKEELLKVAGSPGWTRWALLLLFLGILFQGH---
SLC40A1|1716      MTRAGD----------------TAVVAGSVVLGAIARLKVSLVVQNLCGILFV-SCYLII
SLC41A1|1542      MSSKPEETSFSIGPFLLGFGTVA----AGMVLDIVQHWEVKTEVFIL-VALKSANIGFLA
SLC41A2|1722      MTNSKGSGIMALQPFLLGFG----TVSAGMVLDIVQHWE-RKV---------LLKGNFLA
SLC41A3|1524      MDGTETETTWSIGPFMFGLGLSW----AGMLLDYFQHWPVEKDLLTL-VPLKSANTGLLA
SLC43A1|1680      MAPTLQQQDLNLGIGSFVL-SAT-TLPLGILMDRFGPRPVVGSACFTASTLALFGGI---
SLC43A2|1722      MAPTLAAQDLNLAVGSFLL-SAI-TLPLGIVMDKYGPRKLLGSACFAVSLLGLFGGM---
SLC43A3|1515      MAGQGLAQDFSLILGSFMN-NFM-TFPTGYIFDRFKTTVAIAIFFYTTALITMIGGI---
SLC44A1|1974      MGCCSSKFAGSALSYNLPSEYTSPSPKLVFVSDNSTSK-------IILGLLLILGTGEQL
SLC44A2|2136      MGDERPSRDYKQFVPGFNNKGVEVDPAVI-VGNETEARFEVSWYWIIIGVIMILGYGVDL
SLC44A3|1962      MHCLGAFFAGSFLVYSLSFNYTSPDPRLV-INDVDSGR-------TILGILLILFCGIEL
SLC44A4|2133      MGGKQREVFNRNFLPGVWNMTVTSQPSFLGITNDTNARFEQSWYWILVAGVLLLAYGSQL
SLC44A5|2160      MNDTEKKSYYRQFKTTAPVKSLQLDPTAF-IGSKMDAKFERTWYWILIGTILIIGYGYDI
SLC45A1|2349      MLQQPGFRELLFGCILFIEFSYAMAPVL---L-QMGLPDLLVWFSPILGFLLILAIGADN
SLC45A2|1593      MGSNSGLPSSLYSWFLSPILGFLQPVVGSACRSRWGRRRPLTLVMMLVGALGLFAADIDG
SLC45A3|1662      MVQRLWVEEKFMTLGIGPVLGLCVPLLGSAWRGRYGRRRPWALLGILLSFLALFCGQCFT
SLC45A4|2427      MKMAPQSWGRRR-PFILCVGVLFGVLNGSAIGLALGDVPNPIGIVLTVLGVD--------
SLC46A1|1380      MEGSASTLTWTLYVGGFLV-GLFSSTLLGAWSDSVGRRPLLASLGLLLQLVVLLLGDLLA
SLC46A2|1428      MSPEVTRAIFYIILVVGLS-PLLSAYGLGWLSDRYHRKISMSLLGFLLSLGKLLFGGFWS
SLC46A3|1392      MKIL--KKVFNLQISGLIP-GLVSTFILLSISDHYGRKFPLSSVGALATVWLIFCGNFWG
SLC47A1|1761      MEAPEELDAVTLANVTGVSVGFLSSACDTLISQTYGSQNLVGVILQRSAVLC--------
SLC47A2|1809      MDSLQDLASVTLANVCGVSVGVLSSACDTLMSQSFGSPNKVGVILQRGAVLC--------
SLC48A1|441       MAPSRLV---Y--GTMGLAVLVLVTYMQDYWRTWLKG-LRFFVGVLFSASICTRHS-FIS
SLC49A3|1683      MAGPTELSMEQINSLVYLVVSTPFGVAAIWILDSVGLRAALGAWLNFAGVLPLLAQSVIF
SLC4A1|2736       MEEL--PQVVIFISPAITFGGLLGEAVQGILFALLGAQPLVGFSLLVFEAFCWFWLILVV
SLC4A10|3357      MEIKDQLQCFLFLSPVITFGGLLGESMTGIAYSLFGGQPLLGSTVLVFEILCSLWTALCI
SLC4A11|2757      MGVYGPGKYTLFLLPTIAFGSLNDESIGGLLYALFSGQPLLLTTLALYIVICWLWNSFLA
SLC4A2|3726       MSSAPRPQCVIFISPAITFGGLLGEALQGVVFCLLGAQPLIGFSLLVFEAFCWFWLVLAL
SLC4A3|3780       MANGVISQCVLFISPAITFGGLLGEAVLGVLFSLLGAQPLVGFSLLVFEAFCWLWLVFVL
SLC4A4|3285       MEDEA-IQAILFITNAITFGGLLGDAVSGAIFCLFAGQPLLSSTVLVFELLSWLWSALCL
SLC4A5|3414       MKVKEEIQSILFITNAITFGGLLGDAMAGSLFCLFSGQPLLSSTILIFELLSWLHSAQCL
SLC4A7|3780       MEADGALQCILFLSPVITFGGLLGESLTGIAYSLFAGQPLLGSTVLVFEILCSLWTS---
SLC4A8|3282       MPAAGSLQCFLFLSPVITFGGLLGESMTGIAYSLFAGQALLGSTVLVFEILCCLWTALCI
SLC4A9|2952       MEMKL-LQCVLYITNAITFGGLLGDAVAGAAFCLMAGQPLLSSTVLVFELLSWIWVAFCL
SLC50A1|666       MEAGGF------------------------------------------------------
SLC51A|1023       MEPGRTV---L--GLPRLVEMSFYALLMLVMVEGFGG-KELRTLRDTPMVTCRLLTRGPF
SLC51B|387        MEHSEG---------PQLLEEFFRVPWNHSILAL------AAVVVIISMLL-SRKK----
SLC52A1|1347      MAAPTLLSVGKGVQVLSVVGTALLAHHVAPVAGQLHSTLALAMACCTSNTFLFQGLS---
SLC52A2|1338      MAAPTPVSVGKDVQVLGMVGTALLAHHVAPVAGQLHSALALALACCASNTFLFQGLS---
SLC52A3|1410      MAF---LTVSCLFLGVGTVTCIIFANMTSWVLDGHHSVLTLALVDCTSSTFMFEGLSNVT
SLC5A1|1995       MDSSTWLAGRSMVPIGALFASNIGSVGLAGTGAASGIAIGEWNLVWLFVIYGFRIQVYIF
SLC5A10|1839      MAANSTLAGRDMTPIGALFASSEGSIGLAGSGAAGGLAVAEWNVLWVFVIYEYRIRMSVF
SLC5A11|2028      MESGTSLAGGDMVPVGALFASNVGSIGLAGSGAATGISVSELNSVWIFLIYQFRIPIYIF
SLC5A12|1857      MEVKN-VGGRQMSPVGLLTASFMSALGTPSEVYRFGASFLFIAVIELFLVFGFPVRYQTI
SLC5A2|2019       MEEHTELAGRSMVPVGALFASNIGSVGLAGTGAASGLAVAEWNVVWLFAVYGFRIRLYIF
SLC5A3|2157       MRAVLDLAGRSMTAIGALFVSNIGSIGLAGSGAASGFAVGEFNLLWVFIIYGFRIQVYIF
SLC5A4|1980       MASTVSLAGRDMAPMGALFASNIGSVGLAGTGAASGVATVEWTMLWIFVIYGFRLQVCVV
SLC5A5|1932       MEAVETTGGRRLAPVGLLSASFMSALGVPSEAYRYGLKFLCLGNSLLFMVFGFAVRLATM
SLC5A6|1908       MSVGVSMADRKMGPVALLLATFQSALGVPSEIYRFGTQYWGCCGLHIFIVFHFTVRVQMV
SLC5A7|1743       MAFHVEVGGRDIGVGGFMTATWVGGNGTAEAVYVPGYAWAPIGSLLFFAPMGYRMGGGEM
SLC5A8|1833       MDTPRGMGGRRMTPVALLTASFMSALGTPSEVYRFGAIFSAFTVVEVFLVFGFCVRLQTI
SLC5A9|2121       MSKELALAGRSMSPIGALMSSNVGSIGLAGTGAAGGLAVGEWNLLWVFVVYGFRIQVYIF
SLC6A1|1827       MATNGSTWKGRF-DFLMCVGYAIGLWRFPYLCGKNGGGAFPYFLTLIFALFSFVGLADKP
SLC6A11|1899      MTAEKAHWNNKV-EFVLVAGEIIGLWRFPYLCYKNGGGAFPYVVFFICCVFAFIGYAEHI
SLC6A12|1845      MDGKVAQWTNKM-EFVLVAGEIIGLWRFPYLCYKNGGGAFPYFIFFFVCVFAFIGLAHDL
SLC6A13|1809      MDSRVSHWNNKM-EFVLVAGEIIGLWRFPYLCYKNGGGAFPYLVFLFTCVFAFIGYAQHL
SLC6A14|1929      MDKLKCNWSKKS-DYLLMIGYAVGLWRFPYLTYSNGGGAFPYAIMLALALFSFVGITNET
SLC6A15|2193      MPKNSKGGAYLLPILLMVIG-----IPLFFLE-LSRR-GS------------LIGFASES
SLC6A16|2211      MKTEAQGCSFAAIFMLFLVG-----VPLLFLE-MARQ-GG------------IVGYSEDG
SLC6A17|2184      MPKNSKGGAYLVPVLLIIIG-----IPLFFLE-LARR-GS------------LIGFSSES
SLC6A18|1887      MAHAPEGGAFLIPIALVFEG-----IPIFHVE-LARK-GS------------LVGLGNDS
SLC6A19|1905      MVRLVLGGAFMIPILLVLEG-----IPLLYLE-FARR-GS------------LLGLASDS
SLC6A2|1887       MLLARMTWGKKI-DFLLVVGFAVDLWRFPYLCYKNGGGAFPYTLFLIIALFAFVGYAHDI
SLC6A20|1779      MEK---GGSFLVPIMLIVEG-----MPLLYLE-LARQ-GS------------LVGVAQEN
SLC6A3|1863       MSKSKCTWGKKI-DFLLVIGFAVDLWRFPYLCYKNGGGAFPYLLFMVIALFALVGFTDDL
SLC6A4|1893       METTPLTWGKKV-DFLLVIGYAVDLWRFPYICYQNGGGAFPYTIMAIFGLFAFIGYAQDL
SLC6A5|2394       MDCSAPNWSSKL-DFILMVGYAVGLWRFPYLAFQNGGGAFPYLMMLALAIFSLCGIAEYP
SLC6A6|2166       MGDAESKWSSKI-DFVLVAGGFVGLWRFPYLCYKNGGGAFPYFIFLFGSVFIFIGYADHP
SLC6A7|2001       MKKLQGNWTGKL-DFLLCIGYCVGLWRFPYRAYTNGGGAFPYFLMLAICLFSFAGAAGSP
SLC6A8|1908       MAKKSATWTRQM-DFIMCVGFAVGLWRFPYLCYKNGGGVFPYVLIALVGIFSFLGYAEVP
SLC6A9|2121       MSGGDTNWGNQI-EFVLSVGYAVGLWRFPYLCYRNGGGAFPYFIMLIFCLFSFVGYGGNF
SLC7A1|1890       MGC---RLSRCLNDLVAGVGSTLGAVLAGAVARENAGAI-SFLIAALASVLCVLWAFVAR
SLC7A10|1572      MAGHTQALKKEIGSACTIIGNIIGSISPKGVLEHSGSGLAVWVLGGGVTALCFLAGFISM
SLC7A11|1506      MVRKPVQLKRKVTRGVSIIGTIIGAISPKGVLQNTGSGMSIWTVCGVLSLFSFLPAFISL
SLC7A13|1413      MDRG--QLKRVFGWGTSLLINIIGAVSPKGVLAYSMNGVSVWAGCAILAMTCFTVAFQAL
SLC7A14|2316      MSGFFTKLAQVLTDLISGVGSCVGTVVSGLVAKEMAGGV-SFIIAAVASILCVFVAFGAS
SLC7A2|2097       MKIETSKLCRCLSDLIAGVGSTLGAVLAGEVAKADSGSI-SFLIAALASVMCVLWAFVAR
SLC7A3|1860       MPW---RLARCLSDLVAGVGSTLGAVLAGEVAKDKAGSI-CFLVAALSSVLCVLWAFVAR
SLC7A4|1908       MARGLPSLRRCLSDLTLGVGGMVGSVLTGAVAKEVAGAV-SFGVAAVASLLCMLWAFVAR
SLC7A5|1524       MAGAGPTLQRNITNGVAIVGTIIGSVTPTGVLKEAGSGLAVWAACGVFSIVCYLPAFVAL
SLC7A6|1548       MEAREPQLKKEISNGVSVVGNMIGSVSPKGVLVHTASGMSVWAIGGLFSVVCFFIAFIAI
SLC7A7|1536       MVDSTEKLKKEISNGVCIVGNMIGSVSPKGVLIYSASGLSIWAVGGLFSVFCFFLAFIAI
SLC7A8|1608       MEEGARALKKEIGSACGIVGNIIGSVSPKGVLENAGSGLAVWIVTGFITVVCFLAGFIAL
SLC7A9|1464       MGDTGLSLQKELGSGISIVGTIIGSVSPKSVLSNTEAGPCIWAACGVLATLCYIPAYICL
SLC8A1|2922       MYNMRRIARYFVAVYMFGVSIIADRSSIEVITSQE-KKTKRIWNETVSNTLGNLGPSIVG
SLC8A2|2766       MAPLALAARYFVAVYMFGVSIIADRAAIEVITSKE-TKSVRIWNETVSNTLGNLGPGIVG
SLC8A3|2784       MAWLRLIARYFVAIYMFGVSIIADRASIEVITSQE-KKSTRVWNETVSNTLGGLGPSIVG
SLC8B1|1755       MAGRR-PLAYVSWLYLFILGVTAAKPNLSAISTTL------KLSHNVAGTFGSLALGLFG
SLC9A1|2448       MVLRSGISLSIVPCLLIVVGLLVGGG--G----E-T----FLQSDVFFLPIDFNLGTAVV
SLC9A2|2439       MEPLGNITLTIVPCLLIMVGLLLGGIIFGVD--E--KSPP-MKTDVFFLPIDFNIGTAVV
SLC9A3|2670       MWGLGAIALSVVPALLIVLGLVLGGA--D----HIA----TLTPTVFFLPIDFNLGTAVV
SLC9A4|2397       MALQM-VTLGLMPCLLILVGALVGGIIFGTD--H--KSPP-MDSSIYFLPIEFNIGSAVL
SLC9A5|2691       MLRA--VALSLVPCLLILLGLVLGGA--A----KKA----QLEPGTFFLPIDFNLGAAVV
SLC9A6|2106       MARRGWR-QDS--LLIFILLLTLT-ILTIWLFKH-RRARFETGLAMIYGLLVFILRKPII
SLC9A7|2181       MEPGDAR-QDS--------VSFILLILTIWLFK-HRRVRFETGLAMIYGIVLRS-TLPII
SLC9A8|1794       MGEKMAIFFHFLPVAVVSLGILMGAI--ENWKE-------MFRPNMFFLPIEFNIGSAVF
SLC9A9|1938       MERQS-H-QGA--------VEFNFLILTIWLFK-NHRFRFETGGAMVYGIMLFS-TLPII
SLC9B1|1548       MHTTESI-SCP--RGVLIILWCMTWGS-------EALPGGFGLFIIFYSIIILPLPPIIL
SLC9B2|1614       MGDEDKL-ACP--HGLLIIIWAVVWGS-------ECLPGGFGIIILFYCIILTPLPSIIL
SLC9C1|3534       MAGIF-ILTDPIPVILFLLGCSFEVT--S----QVQYANAWMSPDLFFTVVTLLFWQSIP
SLC9C2|3375       MSSYFW---NEVITILSLSGFVIGHN--V----EVHIVYPRTSSFSLYSLIMLMFWQGLI
SLCO1A2|2013      MGETEKIPTSLVGNGSFEIGNLLLIIFVSYFGTKLHRPIMIGCVVMGLGFLPVMGETILP
SLCO1B1|2076      MDQNQHISSSLVGDGSFEIGNLLVIVFVSYFGSKLHRPKLIGCFIMGIGVLPLIGETIVP
SLCO1B3|2109      MDQHQHISSSLAGDGSFEIGNLLVIVFVSYFGSKLHRPKLIGCLLMGTGILPLIGETIVP
SLCO1C1|2193      MDTSSKIPSSLVGDGSFEIGNLLVITFVSYFGAKLHRPKIAGCVIMGVGLLPLIGETIQP
SLCO2A1|1932      MGLLPKLSSSSSGSSLNEISNAILIIFVSYFGSRVHRPRLIGGLFLAAGFIPLIGTVIQP
SLCO2B1|2130      MGP--RLSSQTSGASFNEVGNTALIVFVSYFGSRVHRPRMYGAILVALALLPLVGGVIQP
SLCO3A1|2133      MQGKKPLQSADVGASSFEIGNLALILFVSYFGARGHRPRLCGGIVMALGLLPLIGATVQP
SLCO4A1|2169      MPLHQLLHSYQSGASSYDIAACLCLTFVSYFGGSGHKPRWWGVLLMGTGLVPLVGATLYT
SLCO4C1|2175      MKSAK-MKSSLTGSSSYDISFCLLSLFVSFFGERGHKPRWFAAFMIGLGLVPLAGGTLYT
SLCO5A1|2547      MDEGTGLKSSESGVSCFDIGNLVVVVFVSYFGGRGRRPLWVGGLLIAFGALPLMGSTIYT
SLCO6A1|2160      MFVGVALKTIEKLEKSYDISSGLVAIFIAFYGDRK-KVIWASSFLIGLGLLPVIAGMLYI


SLC10A1|1050      ------KVFRLKIEALAILVCGCSPGGLSNVFSLMKGDLSIVMT----TSTFCALLLYIY
SLC10A2|1047      ------VAFDILLQAVVVLIIGCCPGGASNILAYVDGDLSVSMT----TSTLLALCLLIY
SLC10A3|1599      ------KVFMLPALALGLIITCSSPGGGSYLFSLLGGDLAISMT----FSTVAATSSAIY
SLC10A4|1314      ------LAFKLDVAAVAVLLCGCCPGGLSNLMSLVDGDLSIIMT----ISTLLALCLWIY
SLC10A5|1317      ------QIVALPAQAFGVVMTCTCPGGGGYLFALLDGDLAILMT----CSTLLALNSYIY
SLC10A6|1134      ------ISFSLKVQAIAVLIMGCCPGGISNIFTFVDGDLSISMT----TSTVAALCIYLY
SLC10A7|1077      ------QLLSITINEKGLQTVGCMPPPSAVILTKVGGNAAIFNS----AGSFLGILLLLF
SLC11A1|1653      TAIAFN--LLSARIPGVLITIV-------DTFFFLFLDNYGLRKAFFGIATFGYEYVVAR
SLC11A2|1773      SAIAIN--LLSVRIPGVLITIA-------DTFVFLFLDKYGLRKAFFGIATFGYEYVTVK
SLC12A1|3438      GAETVVD-LLKEDSMP-TNDIRIIGSITVVILLGISVAGMEWEAQVILLIAIANGTVIPS
SLC12A2|3639      GAETVVE-LLKESILEI-NDIRIIGAITVVILLGISVAGMEWEAQIILI-DFVIGTFIPL
SLC12A3|3093      GAETVRD-LLQEGAPPI-NDIRIIAVVSVTVLLAISLAGMEWESQVVIF-NYLVGTLIPP
SLC12A4|3264      GIEILLTYIAAAFYPATLNNMRVYGTIFLTFMT-VVFVYVNKFAFLCVISY-AGGIKSIF
SLC12A5|3420      GIEILLAYLFMAFKAAMLNNMRVYGTCVLTCMA-VVFVYVNKFAFLCVIAY-AGVIKSAF
SLC12A6|3453      GIEIFLVYIVAAFHSAMLNNMRVYGTAFLVLMV-VVFIYVNKFAFLCVIAY-AGAIKSSF
SLC12A7|3252      GIEIFLTYISAAFQAAMLHNMRVYGTCTLVLMA-VVFVYVNKLAFLCVIAY-AGVIKSAF
SLC12A8|2145      GAESISDLLG------NIWAVRGISVAVLLALL-INLAWIIRLQLLLLTDV-VGSFT-HL
SLC12A9|2745      GVESVLDVFGADTGPRVLPQGYLYGSLLLGLVGGV-GLYARASLLLVSSLASVLISFVAV
SLC13A1|1788      GAWLTLGFMSSTFLSSNTSTAAMVMPIAEAVVQQIIFNFGSWFTSFPAILLLSWIWL---
SLC13A2|1926      SCQVAVE-YLKDNLLGLLVAIAHKRLRVLLIVGVPLLDFASWFSAFPTILLLAWLWLLGF
SLC13A3|1809      GARLILGMMVTTFLSSNTASTAMMLPIANAILKSLFASFGSWFIAFPLLLLAGWLWISFL
SLC13A4|1881      GGMLLLCFMCCTLLSSNTSTTAMVMPIVEAVLQELVVNFGTWFLSFPIILVVSWFWM---
SLC13A5|1707      GARLMLGFMGVTLLSSNTATTAMMVPIVEAILQQMEDKFASWFAAFPNVLLFAWLWLQFV
SLC15A1|2127      CVSAFGGDQFEEQRNSIFYLAINAGSLLSTIITPMLRVGIHSKAPLFGALMAVALIVFVL
SLC15A2|2190      CVAAFGGDQFEEERTSVFYLSINAGSLISTFITPMLRGC--FGDALFGLLMVIALVVFAM
SLC15A3|1746      NLTSFGADQVMDGTRNWFYWSINLGAVLSLLVVAFQQ-L----LSIPVGLAFFI--FFAT
SLC15A4|1734      NITPFGADQVKDGTRNWFYWSINLGAILSLGGIAYQQ-V----TAIPTGLAFVV--FCGQ
SLC16A1|1503      PALTMIGKYFYKRRPGLAMAGSPVFLCTLAPLNQVFFGIFGWRGLILGLCCVAGALMRPI
SLC16A10|1548     PSLVILGHYFKKRLGGIVTAGSSVFTILLPLLLRVLIDSVGLFYRVLCFLFLAGFTYRPL
SLC16A11|1416     PALGTLSRYFSRRRVGLALTGNGASSLLLAPALQLLLDTFGWRGLLLGLLTPCGALLLPL
SLC16A12|1551     PAIAMVGKYFSRRKAGIAMSGSGIGTFILAPVVQLLIEQFSWRGLILGLLCVCGALMRPI
SLC16A13|1281     PTLACLSCYFSRRRSGLALTGVGLSSFTFAPFFQWLLSHYAWRGLLVSLLVACGALLRPP
SLC16A14|1533     PAVVMVGRYFQKRRAGLSTTGTGFGTFLMTVLLKYLCAEYGWRNLIQGLLCVCGALMRPL
SLC16A2|1620      PSLVILGHYFQRRLGGVVSAGSSIFSMSFPFLIRMLGDKIKLAQQVLSFLMLLSLTYRPL
SLC16A3|1398      PSLIMLNRYFSKRRPGLAAAGSPVFLCALSPLGQLLQDRYGWRGLILGLCCVCAALMRPL
SLC16A4|1464      VAAVVTTKYFKKRLAAIARSGMGLT-FLLAPFTKFLIDLYDWTGILFGLLVPSSMLLRPI
SLC16A5|1518      SSITVLGFYFVRRRVALASMGVSLGITLWPLLSRYLLENLGWRGLVFGLCCICGAIIRPV
SLC16A6|1572      PTVTILSQYFGKRRSAVASTGECFAVFAFAPAIMALKERIGWRYLFVGLIVIFGALLRPI
SLC16A7|1437      PALTIIGKYFYRKRPGLAMAGSPVFLSSLAPFNQYLFNTFGWKGLILGLACVAGSLMRPL
SLC16A8|1515      PSLIMLGLYFERRRPGLAAAGSPVFLSALSPLGQQLLERFGWRGLLLGLCCACGAVMRPP
SLC16A9|1530      ATVTITCQYFDDRRGGLISTGSSVGLFIYAALQRMLVEFYGLDGLIVGLILACGSLMRPL
SLC17A1|1404      AQFEIYVKWAPPERGSMSTSGFLLGPFIVLLVTGVICESLGWPMYIFGCVCLLWFVLFYD
SLC17A2|1437      GQFTIWAKWAPPERSTIAGSGSAFGSFIILCVGGLISQALSWPFYIFGCCCLLWFTVIYD
SLC17A3|1497      GQFAIWEKWGPPERSSIALSGMLLGCFTAILIGGFISETLGWPFYIFGCCCLLWFVVIYD
SLC17A4|1494      GQYSIWVKWAPPERSTIAGSGSMLGSFIVLLAGGLLCQTIGWPYYIFGCCCPLWFPLIYD
SLC17A5|1488      AMHAMWSSWAPPERSSISYAGAQLGTVISLPLSGIICYYMNWTYYFFGIWFLLWIWLVSD
SLC17A6|1749      ACHGIWSKWAPPERSTTSFCGSYAGAVIAMPLAGILVQYTGWSSYVYGMWYMFWLLVSYE
SLC17A7|1683      ACHGIWSKWAPPERSTTAFCGSYAGAVVAMPLAGVLVQYSGWSSYVYGIWYLFWLLVSYE
SLC17A8|1770      ACHGMWSKWAPPERSTTSFCGSYAGAVVAMPLAGVLVQYIGWSSYIYGIWYMFWLLQAYE
SLC17A9|1311      ALTSLLSQKVREERASIVGAGSQFGTLLTGAVGSLLLEWYGWQSYFSGLWV----WYVYR
SLC18A1|1578      AGLGMLASVYTDERGGTALGGLALGLLVGAPFGSVMYEFVGKSALILALDGALQCILQPS
SLC18A2|1545      AGMGMLASVYTDERGGIALGGLAMGVLVGPPFGSVLYEFVGKTALVLALDGAIQFVLQPS
SLC18A3|1599      SGIAMIADKYPEERSGVALAFISFGSLVAPPFGGILYEFAGKRVLVLALDALLLAVAKPF
SLC18B1|1371      ASSSILAKAFPNNVAGSLETFSGLGLILGPPVGGFLYQSFGYEVIVLGLMVPLNYILPNY
SLC19A1|1776      S---YIFSLVRPRYQGYSRAAVLLGVFTSSVLGQVGRVTLNYIS----LFSVVLALFLKR
SLC19A2|1494      AYYSYIYSVVDGQKVCRSATLVG--FTVGSVLGQILVSVAGWSLFSLNLCAFAVAWFLPM
SLC19A3|1527      AYYAYIYSVVSEQRVCRSVTLAA--YTAGSVLAQLLVSLANMSYFYLNLSAFLFSLFLPM
SLC1A1|1575       ----TPEVSTVDMLDNMFPENL-----CFQQYKTKRE-NKTKEYKIVGMDGIIVCLVF--
SLC1A2|1836       ----NDEVSSLDFLDNLFPENL-----CFQQIQTVTKKEETKMIKKGLEDGMIGFIAF--
SLC1A3|1629       ----IVRVTAADFLDNMFPPNL-----CFKQFKTNYEK--TEELVPVPGNGVVVSMCF--
SLC1A4|1599       ----PVPKETVDFLDNLFPSNL-----AFRTYATDYKVNVTHEKIPIGTEGMVLALVL--
SLC1A5|1626       ----APSKEVLDFLDNIFPSNL-----AFRSYSTTYEETGTRVKVPVGQEGMVVAIVF--
SLC1A6|1695       ----IETIPTADFMDNMFPPNL-----CFKQFKTQYSTLSFEETVPVPGNGIVVSVAF--
SLC1A7|1860       F--LIAGKILE-DDPGKYSVTVVCGLFILPLLY----FFITKKNFIRGAL--IALA--TS
SLC20A1|2040      ATIGFSLVAKFIHKPGLRALPVNLFMYT--GAPLLGFDLPLWGTI-SVFCALIVWFFCPR
SLC20A2|1959      STIGFSLVAIFIKKPGLRALPVNVFMYT--GAPVLGL-LPMWAII-SFLFAFFVWLFCPW
SLC22A1|1665      AGYTLITEFVGSSRRIMYQMAFTVGLVALTGLA---YALPHWRWLAVSFLFLLYYWCVPE
SLC22A10|1626     NNSLPITEWIRPSKAILSSGALSIGQIILGGLA---YVFRDWQTVVASFVFFLLSRWLVE
SLC22A11|1653     SSLTLMVEWTTTRRATVVGCAFSAGQAALGGLA---FALRDWRTLAASFAISLISWWLPE
SLC22A12|1662     NTGTLLMEWTAAARPTLNSLGFSFGHGLTAAVA---YGVRDWTLLVVSFLCFLYSWWLAE
SLC22A13|1656     SNVTLLTEWVGPWRTVLAQCNFSLGQMVLAGLA---YGFRNWRLITGTLLLFFYFWALPE
SLC22A14|1785     SSISLATEWLVGHRAILGHCFFAVGAVLLTGIA---YSLPHWQLLVGGIPFISYIWILPE
SLC22A15|1644     VAFVLLNECVGTYWASIGGLFFAVGIAQYALLG---YFIRSWRTILVNTVVFLLSLFIPE
SLC22A16|1734     VGFVYVMEFIGMSRTVHLHSFFAVGTLLVALTG---YLVRTWWLMILSVPFILCCWVLPE
SLC22A17|1896     GVYLMRLELCDPQRLLAGELVGVGGHFLFLGLA---LVSKDWRFRMITILFLF-YGLFLE
SLC22A18|1275     PAAQMVITDLSAERPGRLGLCFGVGVILGSLLGGTLVSAYGIQCILAALGAVLSTCIPAS
SLC22A2|1668      IGYILITEFVGRYRRIFYQVAYTVGLLVLAGVA---YALPHWRWFTVSFFFLLYYWCIPE
SLC22A23|2085     TLYALRIELCPPKRFMVASFVAMAGQFLMPGLA---ALCRDWQVALIILLMLLYWSIFPE
SLC22A24|1659     NTFILSLEWTLPSRSMVLLCSYSVGQMLLGGLA---FAIQDWHILTVSIVLFLSSWKMVE
SLC22A25|1644     NTVLLIVEWITHFCATLTLCAASIGHITLGSLA---FVIRDQCILVMSFVFFLFSRWLAE
SLC22A3|1671      TCYVIVTEIVGSQRRIVIQMFFTLGIIILPGIA---YFIPNWQGLAITFLFLLYYWVVPE
SLC22A31|1671     ALYLARLELCDPHRLMGAGLFSVVGTLLLPGLA---ALVQDWRLGLGAGLLLLFWALFPE
SLC22A4|1656      VAFILGTEILGKVRITLGCTFFAVGYMLLPLFA---YFIRDWRMLALTVLCVPLWWFIPE
SLC22A5|1746      AAFVLGTEILGKVRITLGVCFYAFGYMVLPLFA---Y-IRDWRMVALTVLCVALWWFIPE
SLC22A6|1692      NCMTLNVEWMPITRATLIGYVYSLGQFLLAGVA---YAVPHWRHLLVSFAFFIYSWFFIE
SLC22A7|1647      IVMPLELEWLDVHRTVLSSTFWTGGVMLLALVG---YLIRDWRWLAVTAPGILSLWWVPE
SLC22A8|1629      STVILNVEWVPTMRATALGYCYTFGQFILPGLA---YAIPQWRWLTVSFVFFLSSWWTPE
SLC22A9|1662      NTIMLIAEWATHFQATLGMCPSGIAFMTLAGLA---FAIRDWHILVVSFVIFLTSSWLLE
SLC23A1|1809      SVEVVIGLLGLPALLG--PLTVSLI-------------DRAGSHWGIS---ACSLLIILF
SLC23A2|1953      SIEVVIGLLGLPALLGPLTITPTVA---LIGLSGFQAAGKHWGIL-TI-LLFSQNVKFPL
SLC23A3|1857      GLQGMMGLLGSPHVFG--PLVLVVA-------------QFCFTHWGLA---LLVLLMVVC
SLC24A1|3300      SAVFNILFVICSFS-EILN---FRDFYIIMLILFFLDSIAWWESL-LLFYVFTMKWNKEQ
SLC24A2|1986      SAVFNILFVICAFS-EILN---FRDFYIIMLIIFFLDNIMWWESL-LTCYVVFMKFNEKW
SLC24A3|1935      SAVFNILCIICGFA-QVVA---LRDYYTIALIVFIYDEVSWWESL-VLIYIVIMKYNHQC
SLC24A4|1869      SAVFNILCIICGFA-QVVR---CRDYYTIVLIVFIYDEIVWWEGL-IIFYILIMKYNQAF
SLC24A5|1503      SAIYNLLGICCGLS-TVST---FRDAYTAAVLGIIYDNVYWYEGL-LLLYVLVLCFDNQY
SLC25A1|936       GGDCVRQTVRSHVLGGLSSLLYKAAFGMFEFLSNHMRDLDSTRGLLCGLAGVAEVVVCPM
SLC25A10|1221     RTGMALRVVRTDILAGLSASLCYSLFAIYETVRDRVAKLPFHEKVLLGSSGLAGFVGTPA
SLC25A11|945      TFHALTSILKAELRGGLSAGLLYTTLGIYTVLFERLTGPGFLLKAVIGMAGATGFVGTPA
SLC25A12|2037     NFDCFKKVLRYEFFGGLIPQLIEKALTVNDFVRDKFTRVPLPAEVLAGGAGGSQIFTNPL
SLC25A13|2031     NFDCFKKVLRYEFFGGLLPQLLEKALTVNDFVRDKFMHVPLAAEILAGGAGGSQIFTNPL
SLC25A14|1062     GFHALFRICKEEVLAGIAPALLYGTIGIYQSLKRLFVEETLLINMICGVSGVISTIANPT
SLC25A15|906      GTDCCLKTYSQVFRGGTSPALIENSFMCYGFCQQVVRKLSDLQNAAAGSASAFALVLCPT
SLC25A16|999      GFSALRAVPQKEFLGGNGAMMIYGAFMAFEHYKTLITTSGHVHRLMAGSAGMTAICTYPL
SLC25A17|924      THMVLLEIIKEELLAGWFPVISSNFFYTFNSLKALWVKSTTGKDLVVGFAGVVNLLTTPL
SLC25A18|948      GIDCLMKTARAEFFGGAAVNLTEKALAANDFFRRLLMERNLKMEMLAGCAGMCQVVTCPM
SLC25A19|963      GLQASRQILQEEPTAGHVPAQIYGAFLSFEMLTELVHRREFSVHFVCGGAACMALTVHPV
SLC25A2|906       GTDCFLKTYAQVLRGGTGPALMENSFMCYGFCQQFVRKLSDLQTAAAGSASAFALALCPT
SLC25A20|906      GFDCFRKTLFREITGGMAAPIIMFAFFGFGLGKKLQQKLSYPQLFAAGMSGVFTGIMTPG
SLC25A21|900      SVDSFRMIFQMELFGGILPPILKRAFFTFEQYKKLLGYSPALTFAIAGLSGLTEIVVNPF
SLC25A22|972      SSDCLIKTVRSEYFGGAAVNLTEKALAANDFFRHQLSKLTLLKEMLAGCAGTCQIVTTPM
SLC25A23|1449     NLGGLRSMVLEGIRSGNGINVLESAFMAYEQIKRAILGLHVQERFVAGSAGATATIIYPM
SLC25A24|1434     NFGGFRQMVKEGIRSGNGTNVIETAFWAYEQYKKLLTEIGTFERFISGSAGATATFIYPM
SLC25A25|1548     GVGGFTQMIREGARSGNGINVLESAFMAYEQIKRLVGSLRIHERLVAGSAGAIASSIYPM
SLC25A26|825      -------FSKAGFHGGVPSAAINAAFITYEYVKWFLHALTPMKHMLAASGEVVALIRVPS
SLC25A27|972      GVRTALGIIEEEFLKGVTPAIYYSGMVTYEHLREVVFGYPLWKSVIGGMAGVIGFLANPT
SLC25A28|1095     NLEALWRIIRTELWRGLNVTATAHAFACYEKLKKTLSDNSHIANGAAGCATLLHAAMNPA
SLC25A29|912      GLHCFKSIIKQEVLGGLGSPLMINAFGVQGNTLRALGHDSPLNQFLAGAAGAIQVICCPM
SLC25A3|1089      GFNGFSVTLKEDVRGGWAPTFLQGLFGFYEVFKVLYSNENTSLYLAASAAEFFAIALAPM
SLC25A30|876      GLHALVRIGREELKAGIAPAMLYGTIGTYQSLKRLFIEETLPINVICGISGVISTIANPT
SLC25A31|948      GVDCLVRIPREQFFSGNLANVITQAFAFKDKYKQLFMSEKFLANLASGGAGATSCVVYPL
SLC25A32|948      GLHCLTTIWKLDLRGGVTPNIWSWGFFFYNAIKSYKTELEATEYLVSAAAGAMTCITNPL
SLC25A33|966      GFQVLKSILEKEPKSGLGPNLVSRAFACYSKAKEQFNGNSNIVHIFSAGAAFITSLMNPI
SLC25A34|915      GIASVAAVARADLWGGLAAGLLMNGFYCYSLACQAG--QQPGGTVVAGAAGALGFVGSPA
SLC25A35|903      NFHAFITIGKVDLAAGLAPALLMNGLGTYGLAEAGGHTHSPARSAAAGAAGVMGYLGSPI
SLC25A36|936      GLHCLKVILEKEPRSGLGPNLVSRAFAAYSNCKEKLNDDSTQVHMISAAAGFTATATNPI
SLC25A37|1017     SYGALKKIMRTEFWRGVNVMIMAHAFACYENMKRTLNDNSHLANGIAGSATLLHAVMNPA
SLC25A38|915      GLAVLLKVVRTELLGGMSPSIVGVGFGTLYSLKQYFLRPTALESVMLGVSRSVAVCMSPI
SLC25A39|1080     GMDAFVKIVRHETRTGLPATLVATAFTAYDQLKAFLCGSDLYAPMVAGAARLGTTVISPL
SLC25A4|897       GIDCVVRIPKEQFLSGNLANVITQAFAFKDKYKQLFLGHKFAGNLASGGAGATSCFVYPL
SLC25A40|1017     GLDAFFKIIRNEIKSGLPPTLVATVFTCYDQLSALLRSNETCIPIVAGIARFGATVISPL
SLC25A41|1113     NLGGLQSMVQEGFRSGNGINVLEYAFSVFEQCKNYFCGPPFQERLLAGSAVAISTLINPM
SLC25A42|957      EFRVLYYTYLNEFLSGNSATMVYAAFSAHEEYKRILGSLPPWPRLFAGAAGTTASLTYPL
SLC25A43|1026     GWATGHRVWRAELRAGNAVACLCSALAAYRKFVVLFTDISQWSSIMAGSAGMVSIVTYPT
SLC25A44|969      GFDAFIKILRADITGGFLVNTFSGQVTTYELTRKFVADSNTVKSLVAGGASLVASITVPI
SLC25A45|867      GVDCMVKIYRHELLGGMSFPIAVNSFGVYSNTLLVLTAPSYMHIFLAGCGGFLQYCLAPF
SLC25A46|1257     -INIMYSFNKTQPRAGMGSTFIAEGSEFTPLPREVLHKPKQI-GLLLK--YVVAMPFYSA
SLC25A47|927      GWHCVRDTYHREVWGGLSLPVCVSSFGTYRHCLAHICRPTKADITLSGCSGLVRFLTSPT
SLC25A48|876      NLSCIRVVYRREMFGGMSFPLAYNSFGVFSNTQRFLSQRTLSDLLLASMAGVVSGLGGPV
SLC25A5|897       GIDCVVRIPKEQVLSGNLANVITQAFAFKDKYKQIFLGRTFAGNLASGGAGATSCFVYPL
SLC25A51|894      -RDAI-LQLRRDFRNGILPPLMTLAFGLYEDLSCLLHKPEFATSGVAAVAGTTE-IFTPL
SLC25A52|924      -RDAV-LQLRRDFRNGILPPLMTLAFGLYEDLSCLLRKPEFATHGVAAVAGTAE-IFTPL
SLC25A53|924      -SEAV-RQLWHEPQYGIYPPLLQGTFGTYDSLLCFLSPHTLGHRWAAGLSGVVEVALSPF
SLC25A6|897       GVDCIVRIPKEQVLSGNLANVITQAFAFKDKYKQIFLGHTFAGNLASGGAGATSCFVYPL
SLC26A1|2106      GYQVLMGVLRAYSQPGFAMGASV--TILTSQLKHLLGVVLTWLSR-GAVTSTVCAVLLAA
SLC26A10|1692     GLMLGMFVLQL-VLSS--EPVVSGAHVLLSQLPSLLGLRSSPAELTIS---ALSALLVPV
SLC26A11|1821     GIQLAMGVLRL-FLLS--YPVISAATIGFGQIKNLLGLETRVGDAVLG---LVCLLLLVL
SLC26A2|2220      GYQVAMGFFQV-FVSS--DALLTGATILTSQAKYLLGLKTNLCDLITS---LLCLVLLPT
SLC26A3|2295      GIQLAFGILRI-FVVS--ESLITAAHVLVSQLKFIFQLKTNIADLVTA---LIVLVVSIV
SLC26A4|2343      GIQLIFGGLQI-FIVA--DPLVTAAQVLVSQLKIVLNVDTNLADFTAG---LLTVVCMAV
SLC26A5|2241      GIQFCLGVCRF-FVAT--EPLVTAAHVFTSMLKYLFGVNLNVCSLGVG---LMVGLLLGG
SLC26A6|2280      GFQVGLGLIHF-FVVS--EPLVTAAQVFVSQLKYVFGLQSKVGTVVTA---AVAVVLVVV
SLC26A7|1992      GIQVAMFVLQL-SATT--EPVITGAHVVTSQVKYLLGMSVRLEALLLS---LLSVVLVLV
SLC26A8|2913      GIQLIMGVLGL-FIAP--ESAMAAVHIMLSQLTFIFGIKANSTSILVF---LTVVALRIN
SLC26A9|2664      AIQMGLGFMQF-FVAS--ESFITAAQILISVLKYIFGLHTNIASLIFA---LISAFLVLV
SLC27A1|1941      GG-ECWTFAQLDYSNAVANLFRQLGFAPGDVVAIFLEGVGLWLGK-AG-AALLNV-NLRR
SLC27A2|1863      D--ETLTYAQVDRSNQVARALDHLGLRQGDCVALLMGNVWLWLGK-LG-MACLNY-NIRA
SLC27A3|2436      AGEGERAAPGAGAAGGAARGGGAAALSPGATVALLLPALWLWFGK-AG-TAFVPT-ALRR
SLC27A4|1932      GD-THWTFRQLDYSSSVANFLQARGLASGDVAAIFMENVGLWLGK-LG-AALINT-NLRR
SLC27A5|2073      GGAGSVTFGELDRACQAAWALAEASLCAGEPTALLVLQLCMWLGK-LG-TAWINP-HGRG
SLC27A6|1860      G--DIYTYQDVDRSSRVAHVFNHSSLKKGDTVALLMSNVHVWFGK-LG-VAFLNT-NIRS
SLC28A1|1950      LEPGFAFEWLGE-----QIRIFKAGFVFGEALVKDVFAFQVLPIFSCVLHVGLMQWVI-L
SLC28A2|1977      IDLGYVFQWLGE-----QVQIFVAGFVFGDTLVKDVFAFQALPIFGCVLYLGLVQWVV-Q
SLC28A3|2076      LDPGFAFDWLGR-----QVQTFDAGFVFGEKYKDHFFAFKVLPIFSTVLYLGLMQWII-R
SLC29A1|1371      SLFGLAGLLPASTAPGQGLAGFSVAMICAIASGS---ELSESAFFITAILTIICYLGLPR
SLC29A2|1371      SLFGQLGTMPSTSTLGQGLAGIALAMLLSMASGV---DAETSALFITPIMSIVCYLSLPH
SLC29A3|1428      SIYGMTGSFPMRSQAGGAMGGTAVASLVDLAASS---DVRNSALFLTALLCMGLYLLLSR
SLC29A4|1593      GTVQQSSF-Y-----GMLPKRYTAGISLSRILTKLLLPDERASLFLVSELCFLLHLLV-R
SLC2A1|1479       FVPMYVGEVSPTLRGTLHQLGIVVGILIAQVFGLIMGNKDLWPLSIIFLLQCIVLPFCPE
SLC2A10|1626      ACCIYVSELVGPQRGSLYEAGITVGILLSYALNYLAGTPWGWRHGWATVLQSLSLLFLPA
SLC2A11|1608      IQPMYLGESAPKLRGMSSAIFTALGIVMGQVVGLLLGGPQAWPLASCLALQLASLPLLPE
SLC2A12|1854      ATCVYIAEIAPQRRGSLNELMIVIGILSAYISNYFANVFHGWKYGLVIVLQAIAMYFLPP
SLC2A13|1947      TVPVYIAEVSPPLRGTINTLFITGGQFFASVVDGFSYQKDGWRYGLAAVIQFFGFLFLPE
SLC2A14|1608      FVPMYIGEISPTLRGTLNQLGIVIGILVAQIFGLILGSEELWPVGFTIILQSAALPCCPE
SLC2A2|1575       LVPMYIGEIAPTLRGTFHQLAIVTGILISQIIGLILGNYDLWHIGLSGILQSLLLFFCPE
SLC2A3|1491       FVPMYIGEISPTLRGTLNQLGIVVGILVAQIFGLILGSEELWPLGFTIILQSAALPFCPE
SLC2A4|1530       LVPMYVGEIAPTLRGTLNQLAIVIGILIAQVLGLLLGTASLWPLGLTVLLQLVLLPFCPE
SLC2A5|1506       VVPMYLGELAPKLRGVVPQLFITVGILVAQIFGLLLANVDGWPIGLTGALQLLLLPFFPE
SLC2A6|1524       CIPVYVSEIAPPVRGATPQLMAVFGSLSLYALGL----LLPWRWVAGELIMILLLSFMPN
SLC2A7|1539       ALPMYLGELAPKLRGTMTEVFVIVGVFLAQIFSLILGNPAGWPVALTGLLQLLTLPFFPE
SLC2A8|1434       VAPVYISEIAYPVRGSCVQLMVVVGILLAYLAGW----VLEWRWVLGCSLMLLLMCFMPE
SLC2A9|1623       VLPMYLSEISPKIRGQVTAIFICIGVFTGQLLGLLLGKESTWPYGVIVVVQLLSLPFLPD
SLC30A1|1524      GLVNAIFLT------G-----LCF-AILLEAIERFIEP-HEMQPVLVGLVNVLGLCLFHH
SLC30A10|1458     GLSNAVFL------------TALCFTIFVEAVLRLARPE-RIDELIVGLVNVVGLLIFQD
SLC30A2|1119      GLVSVLSI------------WVVTGVLVYLAVERLISGDYEIDGLITSVVNIIMGLTLHQ
SLC30A3|1167      GLASVVSL------------WMVTGILLYLAFVRLLHSDYHIEGLLTAVANLLMAFVLHQ
SLC30A4|1290      SMISVLLV------------YILMGFLLYEAVQRTIHMNYEINDLITAVVNVIMGFLLNQ
SLC30A5|2298      SFINGLFL------------IVIAFFVFMESVARLIDPP-ELDHTPVSLVNLIGICAFSH
SLC30A6|1506      SMTCLISYWV-----TLRKPSPQLGFILKESAERFLEQ-PEIHGLVGTLFNLFTMLSIRN
SLC30A7|1131      AFVNGLFL------------IFTAFFIFSEGVERALAPP-DVHELLVSFVNLIGIFVFKH
SLC30A8|1110      GLLSILCI------------WVVTGVLVYLACERLLYPDYQIQTIIVSVANIVLTVVLHQ
SLC30A9|1707      SLISGVGI------------FMMAGLSWYHGVMGLLHPQ-PIELAYCAVVNELR---RNA
SLC31A1|573       FGLVINTA------------GEMAGAFVAVFLLAMFYEGLKIAELRKSIYN--------S
SLC31A2|432       FFWSVHSP------------AGMALSVLVLLLLAVLYEGIKVGALNQVLTS------ISQ
SLC32A1|1578      MCILYVVVSGMYSFP----SQKSWSIIATAVLLPAFLKAVSKFSCTAH-IVIAYCLSRAR
SLC33A1|1650      WALTMLSRENVGYA-TCNSVGQTAGYFLGNVLFLLESA--QPRGTLSDVLITTTLVA--L
SLC34A1|1920      DFNWLLPLEAATYLHRLVVPDL-----ITEPFIIQLDE-QAPTSMSR--EAN--------
SLC34A2|2073      DFNWLLPVEVATYLEQLIVPDL-----ITKPFIVQLDK-KTQINVTVPSNCT--SLCW--
SLC34A3|1800      GFNWLLPLESATLLEELALPDI-----LTKPLIVQLDS-PTQENSSCGAPCT--------
SLC35A1|1014      YVQNNMAFLALSLDAAVYQVTYQLKIPCTALCTVMLNRKLQWVS----VMLCAGVTLVQW
SLC35A2|1266      YLQNNLQYVAISLPAATFQVTYQLKILTTALFSVMLNRRLQWAS----LLLFTGVAIVQA
SLC35A3|1104      YLQNNLLYVALSLDAATYQVTYQLKILTTALFSVMLSKVYQWLS----LILMTGVAFVQW
SLC35A4|975       YANNNLVIYLQRMDPSTYQVLSNLKIGSTAVLYCCLRHVRQGLA----LLLMAAGACYAA
SLC35A5|1275      YLDNLIVFYVLSLQPAMAVIFSNFSIITTALLFRVLKRWIQWAS----LTLFLSIVALTA
SLC35B1|1080      YGAMVSSNSALQVNYPTQVLGKSCKPIPVMLLGVLLKKLAKYLC----VLIVAGVALFMY
SLC35B2|1299      NLSSWCQYEALKVSFPTQVLAKASKVIPVMLMGKVSRRHWEYLT----ALISIGVSMFLL
SLC35B3|1206      TGTMGLSNTSLGLNYPTQVIFKCCKLIPVMLGGVIQGKVADVSA----ACMSLGLIWFTL
SLC35B4|996       FTVSVVNNYALNIAMPLHMIFRSGSLIANMILGIILKKIFKYTS----ILVSVGIFICTF
SLC35C1|1095      FGMITFNNLCLKVGVAFYNVGRSLTTVFNVLLSYLLKQFYALLT----CIIIGGFWLGVG
SLC35C2|1185      TLDVGLSNWSFLVTVSLYTMTKSSAVLFILIFSLFKLEAALVLV----VLIAGGLFMFTY
SLC35D1|1068      YGNQITGLFSTKLNLPMFTVLRRFSILFTMFAEGLLKKWGIKMT----VAMIIGAFVAAS
SLC35D2|1014      YGNHISGLSSTSLSLPMFTVLRKFTIPLTLLLETILGKLNIILS----VAIILGAFIAAG
SLC35D3|1251      SLQSSLTLWSLRLSLPMYVVFKRCLPLVTMLIGVVLKNSGVLAA----VITTCGAALAGA
SLC35E1|1233      FKYSVSAHVSIWVPVSYAHTVKATMPIWVVLLSRIMKETKVYLS----LPIISGVLLATV
SLC35E2|801       RATVVLGLVSLKVAVSFAETVKSSAPIFTVIMSRILGE----------------------
SLC35E3|942       FGFVVFTNLSLQNTIGTYQLAKAMTTPVIIAIQTCYQKTRIQLT----LPITLGVILNSY
SLC35E4|1053      FTSMACGNVGLRVPLDLAQLVTTTTPLFTLALSALLGRPLQLAA----MPLCLGAACSLA
SLC35F1|1227      DEANYLVVKAYQTTLTSIQLLDCFVIPVVILLSWFLLIAVHFIG----IVCILGMGCMVG
SLC35F2|1125      DEANYVIVRAYQTTLTSVQLLDCFGIPVLMALSWILHAVIHFIA----VVCLLGVGTMVG
SLC35F3|1473      WLTNYLYLHAIKINTTDVSVLFCCNKAFVFLLSWVLRDGVRIVA----ALAIAGIVMMTY
SLC35F4|1566      WLTNYLYLLALKLTATDVSALFCCNKAFVFLLSWVLKDGVRIVA----AMAITGIVMMAY
SLC35F5|1572      WLANLSYQEALSTQVAIVNILSSTSGLFTLILAAFPGDLSKLLA----VLSIGGVVLVNL
SLC35F6|1116      DTGTSLMYVALNTSASSFQMLRGAVIIFTGLFSVFLGRLSQWLG----IATIAGLVVVGL
SLC35G1|1098      GTAMMLIYYAYQMSLADATVITFSSPVFTSIFAWCLKEPWDALF----TFTITGVILIVR
SLC35G2|1239      CAYTSFSIVPPSGTT------RATTTVFSAILAFLVDEYVDMAT----VCSILGVCLVMI
SLC35G3|1017      NLSIGCAYSAVQVPAGNAATVKGSSTVCSAVLTLLESQGYDWCG----LGCILGLIIIVG
SLC35G4|1017      NLNIGCAYSAVQVPTGNAATVKHSSTVCSAILTLLESQGYDWCG----LGSILGLIIIVG
SLC35G5|1017      NLSIGCAYSAVQVPAGNAATVKGSSTVCSAVLTLLESQGYEWCG----LGSILGLIIILG
SLC35G6|1017      NLSIGCAYSAVQVPAGNAATVKGSSTVCSAVLTLLESQGYDWCG----LGSILGLIIIVG
SLC36A1|1431      GCCVYFVFLAFKVIETPTMDSRLYMLSFLPFLVLVFIRALSIFSANTM-VIYQFIVQRIP
SLC36A2|1452      GCCVYIVFLALKVVETPTMDSRLYMLSFLPFLVLVLIRILTIFSANSM-VIIQYITQEIP
SLC36A3|1536      GETCPNTWLRAHVWGLALSPRLECSGKISAHCNPHLQGIYRYTVLLVIGC-SVYFMFMAD
SLC36A4|1515      GCSVYIVFLAVKVHERRSVDLRIYMLCFLPFIILVFIRNLFVLSANSM-VIYQYVVRNMP
SLC37A1|1602      SVVTCLGNWFGKRRGGVWNSHTSVGNILGSLIAGYWVS-TCWGLVVPGAMGIVCFLFLIE
SLC37A2|1518      SVVTCVGNWFGKKRGGIWNSHTSVGNILGSLIAGIWVN-GQWGLIVPGAMGVITFLFLIE
SLC37A3|1485      CVVAVMGNWFGKGRGGLWSACASVGNILGACLASSVLQ-YGYEYLVTAFGGIVIFFGLLV
SLC37A4|1356      PCGKVLRKWFEPQFGAILSTSMNLAGGLGPILATILAQSYSWRSALSGVVSFLCLLLIHN
SLC38A1|1512      GMLSYLFIVKLPAIKAWYVD-GRVLIVTFGIILPCLLKYLGYTSSLCMLVIYKKFQIPCI
SLC38A10|3360     AFYVVIGDLGSNFFAGFQVTFRMFLAVSLCIVLPSLQRIQSFSALLFTFIV------LSS
SLC38A11|1314     IMISYNIIAGLSVFQNVFIG-RHFILSTVTFTLPSLYRKLGKVSSTLTLIMARAISLGPH
SLC38A2|1521      GMSSYLFIVKLPVIQLWYLN-GNYLLVSLVVILPSLFRYLGYTSSLCMLVICKKFQVPCP
SLC38A3|1515      GMSSYLYIIKLPVIQDWYMN-GNYLLVSVTIILPALMRYLGYSSSLCMLAIYKKFHVPCP
SLC38A4|1644      GMSSYLFIIKLPVIREWYLN-GNYLFVSVGIILPSLLKYLGYTSSLCMVVIYKKFQIPCP
SLC38A5|1419      GMSSYLFIIKLPVIGDWFLK-GNLLIVSVLIILPALMKYLGYTSSLCMLSIYKKFQLGCA
SLC38A6|1566      GMSSYLLIIKLPAIAYWYLD-GQTLIICVGIVFPALLPFLGYTSSFFMAVIIKKWSIPCP
SLC38A7|1389      GCIAFLIIIGQDIIAPWYTD-RKFTLTAFLFILPSIPRFQKYASSVGTTIIIK-YIWPDK
SLC38A8|1308      MSVAFLRVIGLELCDPWYAD-QRFTLLSVLVILPSAPRFQKYTSGTAAAVTVQYYLWPQG
SLC38A9|1686      D---FYLVGLLLPLLSPSFFSKLEF--------WFIPT-PERFTLTLA-HCIIT--LLKN
SLC39A1|975       TCLLDLLPDYLAID-ALAA--H-----L--QF--------PLQELAMGVLVMEQITL-AY
SLC39A10|2496     DALLHLLPHSQGHD-SHQHHGHFLE--Y--DA--------VLKGALGGLFIIEHCIR-MF
SLC39A11|1029     AAFVYLADLLMPLGAPQTTLALNFGST-------LMKKKSDPEG----------ALLFPE
SLC39A12|2076     DALLHLIPQVLGHK-EAPEFGH-----K--GH--------IWKLLIGGFFLIEKCFI-LL
SLC39A13|1116     NVFLHLLPEAWATC-ASPGEGQ-----Q------------QQLGVIAGFLALEKMFL-DS
SLC39A14|1479     NALFQLIPEAFGNP-EDY-------------Y--------VSKSVFGGFFFTEKILK-IL
SLC39A2|930       AGFMHMTAEALEIE-QIQKDAS-----M--EY--------PYGEISLGVFFLESLAL-QC
SLC39A3|972       TCFNALLPAVRELQ-VLSL--H-----T--DY--------PLAELLLGTVFLEQLIL-TF
SLC39A4|1944      DAVLHLTPKVLGHT-SE------------EG----LSPQPTWRLMLAGFFLFENLLLLPR
SLC39A5|1623      DALLHLLPHAQERH-GPG------------KD--------LGPGVLGGLFVLENMLG-LL
SLC39A6|2268      DAFLHLLPHSHAHH-SHSHRGPNIEAYF--DS--------TWKGALGGMFLVEHVLT-LI
SLC39A7|1410      DAFLHLIPHALEHS-EQP-HGH-----Q--GP-I------LSVGVLSGFLVVEKFVR-HV
SLC39A8|1383      NAIFQLIPEAFGDP-VDS-------------Y--------VEKAVFGGLFFFERMLK-ML
SLC39A9|924       TALAVIVPEGVHLY-DILEGKH-----E--THNVSHDTLHAYIGLVLGMLLVDQIGN---
SLC3A1|2058       GIQDKLDYITALIKTTSFYKSSLKD--------FRYID------RNPDEKEILRFWLTKG
SLC3A2|1896       GLKGRLDYLSSLVKGGPIHKNQKDD--------V--LD------QVDTKKDALEFWLQAG
SLC40A1|1716      TIANIANLAS--SKNTIRRIDQAVGMTF--GSPVIGCGISGWNLM-CVLWKVY-------
SLC41A1|1542      SAAVVFGWIPIISRKNPDNVATSLGDLILSGISWLYLELNHWRYPLVC--------FVAL
SLC41A2|1722      AAAIILGWIPIVSKKNPDNIAASFGDLITLAILAWSQ-LETYYYPLVG-------FFLAL
SLC41A3|1524      AAALLLGVVSVIARKNPDNIATSLGDLILALVSSFYRH-KDSRYPLVC--------FAAL
SLC43A1|1680      --L-TFTSLTLNGNLTLMALMIG--SYASSAPGIKLIYDAGVAFVVIMSLIFL-NCTLNW
SLC43A2|1722      --M-TFTSLTLNGDLTFIALMIG--SYASSAPGIKLIYDAGVSFIVVLACVFL-NCFFNW
SLC43A3|1515      --F-LITNLQINGQHTIITLYNG--AFDSSSLIIKLLYEKGISLRASFSCHVA-RTFLLM
SLC44A1|1974      Q------AEDNL---ALLIY-AISAVFTILFLIMVMRKVFIHLPVFWTLLFWVYLLFLGT
SLC44A2|2136      GQTDFRVYLHLR---TWLAF-MIILILEIIILLLFLRKAVGYVMLLVTLLCIAYAVFLST
SLC44A3|1962      D------ERENM---CVLGF-AIVSGITVLLVLIVLRKAISSAPLFWTLFFWVLLLSLGT
SLC44A4|2133      GTTNLSAYQSVQ---TWLAA-LIVLVLEILLLMLFLRQAVGQMMMFVTLICIAYALYLAT
SLC44A5|2160      GQTNISMYFELQ---TWFTF-MIILIIEIVILMLFLRNAIGYVPLVLTLICICYAVFLAT
SLC45A1|2349      PSHAYMMDVCSPDQDNIHALLAGLGGGFGYVVGGIHWDGQLRVIFTVTVTTVLTLVSIPE
SLC45A2|1593      PIKAYLFDVCSHDKEHYHALFTGFGGALGYLLGAIDWALLGFQVFFSATLCFTVHLCISE
SLC45A3|1662      PLEALLSDLFRDDCRSVYAFMISLGGCLGYLLPAIDWDYLGEECGLLTLTCVAATLLAEE
SLC45A4|2427      ---AYLLDVVDSEQDNIHAFSAGLGGAIGYVLGGLDFLFRTQNQFFAATSVALHLFSEQY
SLC46A1|1380      ASFASVADVSSSSRTALLEASIGVAGMLASLLGGHWLRAQGYANWLALIM-TLYAAFFGE
SLC46A2|1428      GVMALGSLGSSERRSILIDLMLGLAGFCGSMASGHLFKQAGHSGLILTVCALLYSLLLKV
SLC46A3|1392      ACFAYIVDQCKHQKTAIIDFLLGLVTGLTGLSSGYFIRELGFEWLIIAAN-LIYILFLGD
SLC47A1|1761      -QHIL-LLFRQ--DPRLTQTYVALPTFLYMLQVKYLLN-IVLPQIVTGVANLANLFLHQL
SLC47A2|1809      -QHIL-LLFRQ--DPRLTQDYVGLPIFLYNLLAKYLQNKITWPQVLSGVGNCANALVSVL
SLC48A1|441       FWAFLLSLYA--------------------------------------------------
SLC49A3|1683      SPAKLAALWFPEQRAMLATMSNPLGVLVANVLSPVLVKGEDIPLGVYTGVCLLSTICLWE
SLC4A1|2736       LEGSFLVRFISRYTQIFSFLISL--IFIYETFSKLIKIFQDHPLTNY-------------
SLC4A10|3357      IDASSLVCYITRFTEAFASLICI--IFIYEALEKLFELSEAYPIHDLEQSCN---CVEPH
SLC4A11|2757      LNLSLVMSLFKRSTEIIALFISI--TFVLDAVKGTVKIFWKYYYY-DDKT----------
SLC4A2|3726       LEGSFLVRFVSRFTQIFAFLISL--IFIYETFYKLVKIFQEHPLCAS----------NSS
SLC4A3|3780       AEGSFLVRYISPFTQIFAFLISL--IFIYETFYKLYKVFTEHPLFPP-------------
SLC4A4|3285       IDASFLVQYFTRFTEGFSSLISF--IFIYDAFKKMIKLADYYPINKVGLSCT---CVPPD
SLC4A5|3414       IDASFIIKYITRFTEGFSTLISF--IFIYDAIKKMIGAFKYYPIDKPNTKCE---CVAPD
SLC4A7|3780       --------------------------LCIVLVA-DASSYITRFTAFA-IFIYEALEKLFD
SLC4A8|3282       VDASSLVCYITRFTEAFASLICI--IFIYEAIEKLIHLAETYPIHQLDLYCR---CTLPE
SLC4A9|2952       VEASVLVRYFTRFTEGFCALISL--IFIYDAVGKMLNLTHTYPIP---AGCL---CQYPG
SLC50A1|666       -----------------------------------------------DIVNTVG---AAL
SLC51A|1023       QTLTLVGLFLVPGIYDPADISEGSTALWTFLGVSLLAL----------------------
SLC51B|387        ------------------------------------------------------------
SLC52A1|1347      -------PAP-----------TG--PPLD-F-----PEASFWALLLVT-AAFRGLLLLPS
SLC52A2|1338      -------PAP-----------IG--PPLD-F-----LEASFWALLLVA-AAFQGLLLLPP
SLC52A3|1410      ESDSVPSPVP-TETDGVPRALVGMEAPLS-HLESYLPAPLFLLLMMAC-VAF---FVLQR
SLC5A1|1995       TISADIFSGA--FIN-LALGLNLYLIFLLLAIALTITGAVIYTDQTIMSITGFAFHEVGG
SLC5A10|1839      TISLDLYAGA--FVH-ICLGWNFYLTILTLGIALTIAGAVIYTDQTIMAITIKAFDQIGG
SLC5A11|2028      TISVDMYAGA--FIQ-QSLHLDLYLIVGLLAIAVTVAGAVIYTDQTIMATMGYSFAAVGG
SLC5A12|1857      LTGVVVYAPA--ALN-QVTGFDLWGVFATGIVTFCTLGAVVWTDQMVMFTLIQGSTHAGG
SLC5A2|2019       TISVDMFSGA--FIQ-QALGWNIYAVIALLGIMITVTGALMYTDQTVIAIMGYAFHEVGG
SLC5A3|2157       TLSVDLYSGA--FIQ-ESLGWNLYVVILLIGMALTVTGAVIYTDQALMATMIISIMEIGG
SLC5A4|1980       LISADIFAGA--FIK-LALGLDLYLIFILLAMAVTTTGSVIYTDQTIMSIMGFAFNEVGG
SLC5A5|1932       LTGIVIYAPA--ILN-QVTGLDIWALLSTGIITFTAVGAVVWTDQVVMFVLARGVMLVGG
SLC5A6|1908       IMGVVLYAPS--ALN-AVTGFDLWLVLALGIVTVTALGAVIWTDQTVMQAIIVGSAKVGG
SLC5A7|1743       FAAAIFSALG--TIS-VIIDVDMHIVIISALITLTLVGSVAYTDQLCILIVPFALSHPAG
SLC5A8|1833       LTGIVIYAPA--ALN-QVTGFDLWGVVATGVVTFCTLGAVIWTDQVIMFSIIQAVVMQGG
SLC5A9|2121       TISTDIFSGA--FIQ-MALGWNLYLTGILLVVAVTIAGAVIYTDQTIMAVMFLGFQDVGW
SLC6A1|1827       GIRWLAIAWILVYFCGVGWTGKKEGFYITPNFRKLSDS-EVWLAIFFSLLSLIALGSYNS
SLC6A11|1899      GLRWLLAAWTICYFCGTKSTGKSEGFYLYPDLSRLSDP-QVWVGIFFSILCLTALGSYNN
SLC6A12|1845      GLRWLLLAWVICYFCGVKSTGKYQGYYLKPDLFRLKDP-QVWMGIFFSIQCLTALGSYNK
SLC6A13|1809      GLRWLLLAWVICYFCGVKSTGKAQGFYLYPNLTRLWDP-QVWMGIFFSILCLTALGSYNK
SLC6A14|1929      GIVWLLLAWLIVGAAGIKSSGKSKGYYIGSNFTKLKEA-EVWKAIFYSVWGLVALSSYNK
SLC6A15|2193      GLNWLLAAWVMVCLAGIQSSGKIDGHMFTPKLEIMLYNNCHFDVFINFVATLVVVLGFKA
SLC6A16|2211      GPVYFFLCWCLVGAFGLKSTGKKFGQLVVAKISDVYYMNCLSDFVINLLFTSFNVLGFWA
SLC6A17|2184      GLNWLLVAWSIVGMAGIQSSGKVDGHMFTPKLDKMLYNNCHFDAFINFVATLVVVLGFKA
SLC6A18|1887      GIQWLAASWAVVYMCGIETTGKTKGYLFTPNMHILQYNDCQKDVLVNRLASIAVVLGFKA
SLC6A19|1905      GIQWLACAWSVLYMCGIETTGKTNGFLFTPNVTELAYNNCEKDVIINGVVAIVVVIGFRA
SLC6A2|1887       GPQWLMVVVIVLYFSGVKTSGKSNGAYLHIDFYRLKEA-TVWIAIFFSAFVLIAFASYNK
SLC6A20|1779      GVQWLLLAWLVVYLCGTESTGKTNGYMFTPKIEQLAYNNCQKHILINSIASIVTIYGFKA
SLC6A3|1863       GPRWLVLVIVLLYFSGVKTSGKIDGAYLSVDFYRLCEA-SVWIAVCFSVFVLIAFSSYNK
SLC6A4|1893       GISWIMLIFTVIYFSGVKTSGKWRGFYLKPNWQKLLET-GVWIAIFFSPFVLLAFASYNK
SLC6A5|2394       GIRWLFLAWVIVYASGIKTSGKGAGYFITPKWEKLTDA-TVWKAIFFSAWGLITLSSYNK
SLC6A6|2166       GLKWLLLVWLVCFFCGVRSTGKGAGFYLYPDITRLEDP-QVWIGIFFSILAMTSLGSYNK
SLC6A7|2001       GIRWLLLAWVIVFLCGVKSSGKWKGFYLTPQFHHLLSS-KVWIAIFYSVFGLLTFASYNT
SLC6A8|1908       GLNWLLACWVLVYFCGVKSTGKLDGYYLKPDWSKLGSP-QVWIGIFFSILALTALGSYNR
SLC6A9|2121       GVRLLGVSWLVVFLCGVKSSGKFDGYYLTPQWDKILEA-KVWGAIFYSCWGLITMASYNK
SLC7A1|1890       ASATIGRPIG--FSRPGAENPDIFAVIIILILT-LLTLESAMVNFTINLFMVSGFVKGSV
SLC7A10|1572      TSNYVLQP----VFPPPTTASRVLSMACLMLLT-VNSSWATRIQFTGKLLIGVGLLQIFQ
SLC7A11|1506      AGRYILEP----FFIIPELAIKLITAVGITVVM-LNSMWSARIQLTCKIIIVPGVMQLIK
SLC7A13|1413      LAEYSIQP----FFPVPKLPKKCLALAMLWIVG-LTSREVTWLQSSLKLFSLTGVVFLIR
SLC7A14|2316      ASSMANHTIS--WMAGLESYPDLLALLIAVIVT-IVALNSIGFNLNLNWFMIAGLFFING
SLC7A2|2097       ASGTLSKQIG--FLRTGAEYPDFFAVCLILLLA-LLSFESAWVNFTVNLFMVAGFVKGNV
SLC7A3|1860       ASSAIGNHIS--TLQPHAEYPDFFALGLVLLLT-LLALESALVTFTVNLFMISGFVKGDV
SLC7A4|1908       ASGYFSHSIR--FTEVPGHYPDFLAAGIILLAS-FVSCVSSWLNFSISIFVILGFILAQP
SLC7A5|1524       VATYLLKP----LFPVPEEAAKLVACLCVLLLT-VNCYAATRVQFAAKLLILLGFVQIGK
SLC7A6|1548       TANYIIQP----SFPPPYLACRLLAAACICLLT-VNCAWGTRVQFTAKLAIVMGLVKLCQ
SLC7A7|1536       TANYMVQP----LFPAPYAASRLLAAACICLLT-INCAWGTLVQFTAKLAIVAGIVRLGQ
SLC7A8|1608       TSNYVLQP----LFPPPESGLRLLAAICLLLLT-VNCSWATRVQFTGKLLIIMGIVQICK
SLC7A9|1464       SSEYVCAP----FYVPPQIVVKCLAAAAILFIS-VNSLLGSYVQFTAKVIIISGLVLLAQ
SLC8A1|2922       SAAFNMFIIICVVVGKIKHLRVFAYLYI--ILSVISPGVEVWEGT-FFICVVFAWVAYKY
SLC8A2|2766       SAAFNMFVVICIVIGKIKHLRVFAYLYL--ILAVFSPGVQVWEAT-LVVCVVFAWMAYKY
SLC8A3|2784       SAAFNMFIIICVVIGKIKHLRVFAYLYM--ILAVFSPGVQVWEGT-LFVCVLLAWVAYKY
SLC8B1|1755       AGVLVTTVVAITLH---FM---FRDFYMFLTFLMLFRGVTLAWAY-LGFYVVTVILC-TW
SLC9A1|2448       GLWNAFF----------------LGGLMYAVCLVGGFEEIHINLILVFLNDAVTVVLYHL
SLC9A2|2439       GLWNSIG----------------IGVSLFGICQIEAFENIHVNQILVFLNDAVTVVLYNL
SLC9A3|2670       GVWNAAT----------------TGLSLYGVFLSGLFEEVHVNVIIVFLNDAVTVVLYNV
SLC9A4|2397       GLINALG----------------IGLSLYLICQVKAFEEARVNQMMIFLNDGITVVLYNM
SLC9A5|2691       GLWNAFT----------------TGAALWGLQQAGLFEEVHVNTIIVFLNDAVTVVLYKV
SLC9A6|2106       F----YAGYSLKRRHNLGSIYAVIGSIMYGCVTLKVFHELQVDEALLFVNDAVAIVLSSS
SLC9A7|2181       FAGYSLKKRHFFNLGAYAFLGTIIGNLMYGVVKLQLFNELHADDALLFVNDAVAIVLSSS
SLC9A8|1794       GAISAFV----------------VGGGIYFLGQCFIFNALHVDVMLVFINDAVSIVLTNT
SLC9A9|1938       FAGYSLKKRHFFNLGTYAFLGTVIGLIMYGFVKAQLFHELHVDDTLLFVNDAVAIVLTYS
SLC9B1|1548       IAGLGLDPQALRLKVRLA-VGP----CLMEASAAHFMMGYGVEGTLLMSDDILAITGFNT
SLC9B2|1614       VAGLGLDSKALKLKGRLS-MGP----CIVEACTSHYMLGYGVEGTLLMSDDILAITGFNT
SLC9C1|3534       GLVNYIL----------------VLWHLAS------IRDLGLSSSLINLTSVISLITFTS
SLC9C2|3375       SSTASII----------------IGYVVIK------LKTIGISIDLIRLICSIASIFFGN
SLCO1A2|2013      LGISYIEDFAKFNSPGLVETGAIIGPLIGLLLASFCANGAWWFGLICAVLTAIPFFFLPN
SLCO1B1|2076      LGLSYIDDFAKEHSSGILNAIAMIGPIIGFTLGSLFSKGAWWLNLVSGIISSIPFFFLPQ
SLCO1B3|2109      LGISYIDDFAKEHSSGSLNAIGMIGPVIGFALGSLFAKGAWWLGLVSGIISSIPFFFLPK
SLCO1C1|2193      LGIAYLDDFASENAAGCVQTVAIIGPIFGFLLGSLCAKGAWWLGLIAGLLAAVPFWYLPK
SLCO2A1|1932      FGISYVDDFSEPNSPSILFAISVFGPAFGYLLGSVMLQGAWWLGLISSVLTSFPFFFFPR
SLCO2B1|2130      FGISYIDDFAHNNSPGILFAVTMMGPGLAFGLGSLMLRGAWWLGLIAAALAAIPYFFFPK
SLCO3A1|2133      LGVSYIDDHVRRDSSGILFTMLVFGPACGFILGSFCTKIGAWWGLLCGFFSSLLMFGFPQ
SLCO4A1|2169      LGVTYLDENVKSCSPAIFYTAAILGPAAGYLIGGALLNGAWWVGLGSGFFTAVPILGYPR
SLCO4C1|2175      LGTAFLDDSVPTKSSGTGYAMSILGPAIGYVLGGQLLTGAWWIGLLSWWSLIIPFSCFPK
SLCO5A1|2547      LGPTYLDDNVKKNSSAIMYVMGALGPAVGYLLGGLLIGGNWWSGLLCAFLVIFPMFTFPK
SLCO6A1|2160      LGITFIDENVATSAGGIAECTSMIGYALGYVLGAPLVKWTWWINLFAAWCTLIPLSCFPN


SLC10A1|1050      SRGIVPYGIVI-LKSKRPQYM----RYVIKGGMIILLAT--VLSAINVG-SIFAMTPLIA
SLC10A2|1047      TKMWIPYNIGT-VNHKWPQKA----KIILKIGSIGAILA--VVGGILYQ-AW-IIAPLWI
SLC10A3|1599      SRLLVPIKILG-IKSKLPKFS----QLLLQVVKPSFVGG--LFLAYRMG-FIAGIRLIVL
SLC10A4|1314      SWAWLPLTVTL-IRYKYSRVA----DYIVKVSLWLLVVF--IMTGTMLG-ELASIPAVYV
SLC10A5|1317      SRILIPVKIVS-IKHRIPEKA----SFLERIIRPSFIVG--IYLTFTVG-VFKTDNLVIL
SLC10A6|1134      TWSWIPYNIGI-VNYRWPKQS----KIILKIGAVGGVVA--VAGVVLAK-SW-NSDILLT
SLC10A7|1077      LG--VPFSIFS-VRRYIKDWL----ERKPPFGAISSVIY--TTFCDTFS-PN-IDLDFSL
SLC11A1|1653      PEQGADINMYFLGQAFYANSAVDIGVILGCLFGPALAGTQFVMGFLRLRWLTSIVFRGLN
SLC11A2|1773      PSQSQEVNKYFFAEAFFTNTAVDIGVVLGCYFGPALAGTQFVMGFLNLKWLTSIVFQGMN
SLC12A1|3438      NEKKTK-EGFFSGDLEDPQD-A--IPRGTMLAIFTVAAACVVRSGMNCNGAAGLFSSLIT
SLC12A2|3639      ESKKETF---FSGDLADPQS-A--IPKGTLLAILTLVASCVVDTELTNCTAACKFSSLIS
SLC12A3|3093      EDKAGTF---FGGDLKDPAI-A--IPKGTLMAIFTISSSCVVDPGWGACELACSFTSLIT
SLC12A4|3264      DPPVYVVTSFTVGDLRDAQK-S--IPVGTILAIISLVVLGACIEGYGDSRLVVGWPSVIV
SLC12A5|3420      DPPNYVFSYFTLGDLRDAQK-S--IPTGTILAIASAVVLGACIEGFGENGLVVGWPSVIV
SLC12A6|3453      APPHYVLTSFTLGDLKDAQK-S--IPIGTILAILSFVVLGACIEGFGDKGLVVGWPSVIV
SLC12A7|3252      DPPDYVLASFTLGDLKDAQK-S--IPTGTILAIVSFIILGACIEGFGEQGLVIGWPSVIV
SLC12A8|2145      DP-----ESFFTGDLREPAA-S--IPLGSLAAVGWFLVLGAICTRIA------EL-MLFL
SLC12A9|2745      GPRDDYTNFSVFGELKDPSR-A--IPLGTIVAVAFFVFLSFTCDRYGFRAISL-WP-LVL
SLC13A1|1788      --QWIRYEIVTLSALFSYPGFATDALLGLLFFLI-AKPITWKEFQSFMPW--ILWIGWLI
SLC13A2|1926      NFRKMTFEKAISGNLAFNAKGESMGTVAIFIGII--MSFPGLTQDPENNQPWILWLGPL-
SLC13A3|1809      YGG-IK-EQAVFASLFN-PGFLSDGVAVTILFFF-SWPLTWKKAQETVPW--ILWIGALA
SLC13A4|1881      --HWIS-EMVTGDSFFEKKGYRTDSVFGFLLFLI-AKPITWKDFQKTMPW--ILWIGWAV
SLC13A5|1707      YMR-LS-EINVLLTVAWETKYVSDAIFATLLFIV-SRPLDWKVTQEKVPW--ILWMGAAI
SLC15A1|2127      GSGMISLGEMV-APNHYVKDGLNETMSGKVYANIYNAYQFFPSGIKGFTIQPYFMALYFL
SLC15A2|2190      GSKIVTVGNE--TEHSVVKDT-HKSLSTDTSLNVYGVYRTVQRGEYPAVHNFLFIAWYAL
SLC15A3|1746      PVFIANFILP---STYVQGLHLHATWLLLANVVVVLIPKDRLIDPLLLRCKLSQTSLWQI
SLC15A4|1734      SVFIEDVIVP---TTYVQSLHLR-TWLTMFDAVLILLPKDKLVDPILRRHGLSKCSLWQV
SLC16A1|1503      GPKPQTIHRGFLLSSYGKSQHYSSAFLLSILAFVDMVPMGLVANTKPIRPFFAVLSTYVG
SLC16A10|1548     ATSTSPPVTAYALMKHVNERFQDEEVVLMCIGVTSGVLFGRIADYVPVKKLQLFLCSFGA
SLC16A11|1416     VLPG--PRRAFSLAPHALDRGLGGALVVAVAAMGDAGLCGWLADQGWVPLLLVAVVSGGP
SLC16A12|1551     TLKEQQEMVVLALVPYALSVGVSHAFLMSILGVIDIIIFGWLTDRRCLKNQYFGMLQLPL
SLC16A13|1281     SLAE--QHGPFLLVAHLQDLDWDPAFLLSVVAISDLVVSGWLGDAVPGPVLLLTVAQPTA
SLC16A14|1533     SPGKDWYNRMFVLPEIVNLYNLSEVPLTSIIAIVHIFVLGVIADLPCISVVFLFLMHYAG
SLC16A2|1620      LPSSAQLQRTYRLMKYVEEEFSEIWVLLVCIGATSGLLSGHISDSIPLKKLQLLLCRFGG
SLC16A3|1398      VVTA--SDRGFVVVSYAKDLGVPDAFLLTILGFIDIFPAGFVAGLGKVRPLFFFTAGYGG
SLC16A4|1464      HIKSWSCNPFFYLVARAKTLGIDISYLVSVAGILETVISGWVADQNWIKKYHSILATFPL
SLC16A5|1518      ATSVRTIHTGYCLVPYAMWHSVDEALLISIIGFSNIFPAGLMAGRPAFASLFLLASGFWV
SLC16A6|1572      FIRGEKKEKSFIIIPLGISLGIDQAFLLSTMAIAEVFIAGFVLNREPIRKIEIIFATFWG
SLC16A7|1437      GPNQEKVHRGFLLAPYAKDQGIDEAFLLSVMAFVDMFPVGLIANSKYIRPFFFMLAQYTS
SLC16A8|1515      GPGPRPRDRAFALVNYAKDAGVPDAFLLSIVGFVDIVPCGALAGLARLRPLFLLRARYGA
SLC16A9|1530      QSSDQLYNKVFSMEDVARSSNVKEIPLISIIGIMTAVLLGILADFKWINTLYAIFAKYVT
SLC17A1|1404      DPKDLPISLPVWTPMFISMLHVNIGFLSSLPYLFAWINAGQLSDFFLTRNIARFYLSYSI
SLC17A2|1437      DPMHVPICLPLWLPTYITLLHVNIGVLSSLPFIAAASIGGQLADFLLSRNITRFFVAVIT
SLC17A3|1497      DPVSLPISLPIWIPTYISVYHVNIGLLSALPFIVAWVMGGYLADFLLTKKITRAYLNITA
SLC17A4|1494      DPVNLPISLPLWTPTYISVLQANLGILSALPFVVGCIIGGLLADFLLSRKITRFWVRSMT
SLC17A5|1488      TPQKVPWSLPLWLPTYMEILRFNVGFLSSLPYLGSWLISGQAADNLRAKWLCRFFIGSLA
SLC17A6|1749      SPAKTPWSMPVYQPAYFEVFGFEIGMLSAVPHLVMTIPGGQIADFLRSKQMN--VGYGVA
SLC17A7|1683      SPALTPWSMPVYQPAYFEVFGFEIGLVSALPHLVMTIPGGQIADFLRSRRTNRMYSHGVA
SLC17A8|1770      CPAATPWSLPVYQPAYFEVFGFAIGLLSAVPHMVMTIPGGQLADYLRSRQMN--VGFGVA
SLC17A9|1311      YL--VPWKPAVWLPTFFETFPD--WIFNVVPWLVAIPLSGFLSDHLINQGITRMHTSCES
SLC18A1|1578      KVS--PLDPYVAIWMM-QTMCSPKGLAFLPASVSYLINFGVLANKM--GRCSILLAHIFG
SLC18A2|1545      RVQ--PLDPYIAIWMM-ETMCSRKGVAFLPASISYLINFGILAHKM--GRCALIFAKIYG
SLC18A3|1599      SAAA-PIDPYVVTWMK-HTMAASEGMAWLPAFVPHVLYTVRLAARYP-LQYGLAACRFAP
SLC18B1|1371      ESD--SFLPKLILFVL-EKFNLPAGLVFLGMALSYAIPFGLLSDKRPLRKLVGIVPSLWL
SLC19A1|1776      PKRSRELRPQLRVHILWNEVDPTTRVYNGAADAAGAIFAGFVKIR--WWSIAVTAHTSIW
SLC19A2|1494      PQKSNDFSRPLLTQGLWEKVRYA-EAVSTLLG---AVFVGYIKI----SWLSFLTVGYAS
SLC19A3|1527      PKKSQDLSKRLFVQILWDYKQDS-EAIATFGG---AVFVGYVKV----NWLVFVYTAYAG
SLC1A1|1575       GLVIVDFALSDAAGKIIEVELTGLSIVLPLIYFIVRALM---ITFRCAEENQDKRITPV-
SLC1A2|1836       GIAMVDFILNEICGKIIAIKIIGLGGILPLIYFVTRFWG---TTFRCLEELGDKRVTPV-
SLC1A3|1629       GFVIREFSLNEAAGKIVEMEIVGLAVILPLLYFLTRILG---TTFKCLEENGDKRVTPV-
SLC1A4|1599       GVALIRFSLNEAGSKIVEMKILGHGGILPLIYFVTRLFA---TMMKCIEENGDKRISPI-
SLC1A5|1626       GVALIRFSFNEAAGKIVEMELLGHGLLLPLIYFLTRLLG---TMMKCVEENGAKHISPI-
SLC1A6|1695       GLVIRDFSLNEAAGKILEMEIVGLAGILPLIYFLTHILG---TTFRCLEELGDRRITPV-
SLC1A7|1860       SRKNHPGGPSN-----LENNHIDRRFVLPVGATIALYVAAIFIAQVNNYEL-D-ISIASI
SLC20A1|2040      MKRK-EWDKPEVQ---ILTACFTPLLYGGVGICVVWTKLTPITPSSGFSIE-LA------
SLC20A2|1959      MRRK-EKDAPEVQ---VLTACFTPLFYGGVGICTVWTKLTPITPSSGFTIE-LA------
SLC22A1|1665      SPRWPSFTPRLRGLIL-HMGATSGYLDFLYSALVEIPFALITIDRVGRIYPMMLFISWLN
SLC22A10|1626     SARWTTVNPSMRGTMV-NLQHVGSFLLQVLYGAVALICALLTLNHMGRRISQLFFVPTLR
SLC22A11|1653     SARWRSVVPVLRGLVF-DLQSLGRFLLQALFGAVDFLATALLLSFLGRRTIQGALVPTLR
SLC22A12|1662     SARWASLMPGLRGLAL-DLQALGSFLLQMFIGVVDIPMALLLLSHLGRRPTLALLVPALR
SLC22A13|1656     SARWGNAHPQLRGLSL-QVGDFGLYLTQLIFGAVEVPCSIFMMQRFGRKWSQGVFIPVVV
SLC22A14|1785     SPRWASVNRQLCTLSL-RMRELGVHFRHVVPSIMEVPLCIFLLQQIGRKWSLVLFLPSMT
SLC22A15|1644     SPRWGSFYRVLLGLTL-SAGDLGGYANLALSGLIEIPPCIYLIKWFGRKRTLACFLPTFS
SLC22A16|1734     TPFWHNLNWSITSFSL-NSVNLGGYLNLFLLGVVEIPTVCIAMDKVGRRTVLYFVIPILG
SLC22A17|1896     SARWFSFYRNIWIRHCYQPVGGGGDFLCSLLASGAALVLGVTVDRFGRRGILLTYLNATT
SLC22A18|1275     TKGAKAILPDRIIISM-DFFQLEAGYLMSFFGLLQMVLIGQLSSHFSEVLASLIWMSVFH
SLC22A2|1668      SPRWPSFTPQIRGLIM-HMGLAGDYLDFFYSALVEFPFIILTIDRIGRRYPWAMFIPWLK
SLC22A23|2085     SLRWVCITRNLWIHHCFARSMMGPNFADYYTTASALVLMCVVVRFLGRRGGLLILIGSIA
SLC22A24|1659     SARWTSIAPKLRGLIL-NLQHLGSSLFQILCGAVTFTCSLLTLNHMGRRISQLFFLPILR
SLC22A25|1644     SARWHSLIPNICGLTL-HLQHLGNFLLQTLFGAVTLLCAPWALNHMSRRLSQLFFVPTLR
SLC22A3|1671      SPRWPSFTPQMRGLVM-RLGIIGGYIDFFISGVVELPLILLTIERLGRRLPFAIFLPWLR
SLC22A31|1671     SPCWHSPTRVTWSFRR-SLAPQVPYLPYFLEAGLEAAVLLLTADCCGRRPVLLMAGAGWT
SLC22A4|1656      SPRWAFITRNIAALSL-DAPNLHGYLNCFLSALIEIPIAWLLLRTLPRRYIIAFLVPFLS
SLC22A5|1746      SPRWHNITWNIRGLSL-DTPNLHGFVNCFLSAMVEVPVAWLLLQYLPRRYSMTFLVPLYY
SLC22A6|1692      SARWASACPTLRGLVM-DLQGFGVYLIQVIFGAVDLPLGFLVINSLGRRPAQALVIPIVR
SLC22A7|1647      SARWPSYTPRLRGLSL-DVSGLGLYQTQLLFGAVELPLVYLSVRYAGRRLTQGLLVSSWS
SLC22A8|1629      SIRWYTAIPMLRSLAM-GVEEFGVYILQIIFGGVDVPFTILSLSYLGRHTTQALFVPTVR
SLC22A9|1662      SARWPSLMPNICGLNL-HVQHLGNFLLQTLFGAVILLCAPWALKYMNRRASQLFFVPTLR
SLC23A1|1809      ----LLRMF-PIARTDARGDIMAIIRI-PYPGMFATL-AGII-E--SIGDYAARPPPINR
SLC23A2|1953      -PIYTAYMFPIIKYGFYFQWGLPT------AGVIGMLVAS-IIESIGDY-YAASINRIFV
SLC23A3|1857      ----HTPLL-SV--------APTKIWL-PHPAGIMAL-AAST-S--SLGCALGRPPPCSR
SLC24A1|3300      LGAILDWRQKQALTVP---DVRRQFFVFTFLG-SIAMYMVWWAHQVGETIG-IEAGTLIT
SLC24A2|1986      VKQMLAWTRKQVI---TLPDVRKPKFFPITFFGSIAVYMVWWAHQVGETIG-IEAGTLIT
SLC24A3|1935      FERRFDTKLETVF---TVPNCNKPKWFMVTFASSIAAYMVWMVTIIGYTLG-IVAGTCMA
SLC24A4|1869      FTVKFSVRGDKVV---TIPNCSKPKFFMVTFITAIAVYMVWLVTIIGYTLG-IVAGTCMA
SLC24A5|1503      IIKKFNMDLKRIL---TTPDCRKKNYFVITFFMSISAYLVWMVTITGETLE-ITAGTTIA
SLC25A1|936       ETIKPKYGFFHGVREIVREQGLKGGLTATVLKQGNQA-IRFF-VMTSLRNYRGDNPNPLI
SLC25A10|1221     DLVNRNYHALDGLYRVAREEGLRRGATMASSRGAVTVLCRWMCHVP--------APAWHQ
SLC25A11|945      EVALRGYNVFNALIRITREEGVLTGCIPTMARAVVNA-AQLA-SYSQSKQLLDSGY-ILC
SLC25A12|2037     EIVK--TGPRVSALNVLRDLGIFGGAKACFLRDIFSA-IYFP-VYAHCKLLADEN--GLN
SLC25A13|2031     EIVK--TGPRVSALSVVRDLGFFGGAKACFLRDIFSA-IYFP-CYAHVKAFANED--PGS
SLC25A14|1062     DVLK--QSMIGSFIDIYQQEGTRGCLVPTAQRAAVVG-VELP-VYDITKKLILSGM-ILT
SLC25A15|906      ELVKKSQTVWSVIKSILRKDGPLGGLSSTLLREVGYF-FFFG-GYELSRSFAS-GRKPVP
SLC25A16|999      DMVRHSYGIIHAFKTIYAKGGFFGGLMPTILGMAYAG-VSFF-TFGTLKSGLSHAPTVLV
SLC25A17|924      WVVNTNYGIIDAFHQIIRDEGISAGTFPSLLLVFNPA-IQFM-FYEGLKRLLKKRM-SLD
SLC25A18|948      EMLKHQRSATLIAWELLRTQGLAGGLGATLLRDIFSI-IYFP-LFANLNNGFNELA-FAH
SLC25A19|963      DVLRKVYTLRHAVGTMYRSEGPQVGLAPTLIAIFYAG-LQFS-CYSSLKHYKWAEGKNLQ
SLC25A2|906       ELVKKSHTIWSVVKGILKKDGPLGGLSSTLLQEVGYF-FFFG-GYELSRSFAS-GRKPVH
SLC25A20|906      ERIKSKYGTLDCAKKLYQEFGIRGGTVLTLMRDVASG-MYFM-TYEWLKNFTPEGKVAPR
SLC25A21|900      EVVK-EQSTVGYARQIIKKEGLQGGLTATLGRHGFNM-VYFG-FYYNVKNIPVNK-DFWR
SLC25A22|972      EMLKRKRTATQLTRDLLRSRGIAGGLGATLLRDVFSV-VYFP-LFANLNQGRPASE-FYV
SLC25A23|1449     EVLKGQYGLLDCARRILEREGPRAGYLPNVLGIIYAG-IDLA-VYETLKNWLQQYSHILV
SLC25A24|1434     EVMKGQYGIYDCAKKILKHEGLGAGYVPNLLGIIYAG-IDLA-VYELLKSWLDNFAKVMV
SLC25A25|1548     EVLKGQYGMLDCARRILAREGVAAGYVPNMLGIIYAG-IDLA-VYETLKNWLQHYAVVFV
SLC25A26|825      EVVK---RTFQIFSNILYEEGIQGGYKSTVLREIFSL-VQFP-LWESLKAWSWRQ-DSWQ
SLC25A27|972      DLVKLRFGVHHAFAKILAEGGIRGGWVPNIQRAAVNM-GDLT-TYDTVKHLVLNTP-IMT
SLC25A28|1095     EVVK-PYRVTDCVRAVWQNEGAGASYTTQLTMNVFQA-IHFM-TYEFLQEFNPQR--PSS
SLC25A29|912      ELAKRTYGSLDCLAQIYGHEGLRGGMVSTLLRETSFG-VYFL-TYDALTRLGCEPG-VPK
SLC25A3|1089      EAAK--ATLRDAAPKMYKEEGLKAGVAPLWMRQIYTM-MKFA-CFERTVELYKFPRSLVV
SLC25A30|876      DVLK--QGMIGNFMNIYQQEGTRGGVSLTAQRAAVVG-VELP-VYDITKKLILSGL-VYT
SLC25A31|948      DFARRQFGLGDCIMKIAKSDGIAGGFGVSVQGIIYRA-SYFG-AYDTVKGLPKPK--LVS
SLC25A32|948      WVTKRQYGMFDTLVKIYKYEGVRGGFVPGLFGT-HGA-LQFM-AYELLKLYNQHI-NTVE
SLC25A33|966      WMVKSKQNTLQCARYVYQTEGIRGGLTASYAG-IETI-ICFA-IYESLKKLKEATEKFFG
SLC25A34|915      YLIKHNHTVLGALETIWRQQGLLGGVGGAVPRVMGSA-AQLA-TFASAKAVQKQQW-WLV
SLC25A35|903      YMVKYKHGMFQALTEIGQKHGLVGGALGGLPRVIGSS-TQLC-TFSSTKDLSQWEI-WKL
SLC25A36|936      WLIKERRGAFECVRKVYQTDGLKGGMSASYAG-IETV-IHFV-IYESIKQLLEYKTEFVG
SLC25A37|1017     EVVK-QHSAISCIRTVWRTEGLGASYTTQLTMNIFQS-IHFI-TYEFLQEVNPHR--PQS
SLC25A38|915      TVIK---SIYAALRSIYHSEGHRGGLTATLLRDAFSG-IYLM-FYNQTKNVPHDQVDPIT
SLC25A39|1080     ELMR---LG-ACVRTAVAQGGWRSGWGPTALRDVFSA-LYWF-NYELVKSLN--FRPVGM
SLC25A4|897       DFARREFGLGDCIIKIFKSDGLRGGFNVSVQGIIYRA-AYFG-VYDTAKGLPDPK--FVS
SLC25A40|1017     ELIRFSYELHRFVSKKVSEDGWISGWAPTVLRDVFSA-MYWY-NYEILKKLCEKSGLFMI
SLC25A41|1113     EVLKGQYGLLDCARQILQREGTRAGYLPNMLGIIYAC-TDLA-VYEMLQCWVKS-GRGLV
SLC25A42|957      DLVREMYNIFHVFIRISREEGLKTGFMPTVLGVIYAG-LSFF-TYETLKSHREYSGRPFE
SLC25A43|1026     DLIKPSYGLLHAFSTIYQQEGFLAGVSLTVVGALFSA-GSLL-VYMNLEKWNGPRD-LPQ
SLC25A44|969      DVVSVAFQTKDIIRQILQADGLRGGYVASLLTYINSA-VWWP-FYHFYAAVFPWLSYIVF
SLC25A45|867      DLIKPRYGPVHCAASIFREEGPRGGAWALTLRDTTVG-IYFI-TYEGLCRYTPEGQ-SAT
SLC25A46|1257     SLIEGMGKRLLPQKFVLLIL-----------------------KRKTYNSLAESTSPYFP
SLC25A47|927      EVAKPKYGPLHCLATVAREEGLCGGSSALVLRDGSFA-TYFL-SYAVLCELSPAGH-VPG
SLC25A48|876      DLIKPAYGPVHCITTIVRNEGLAGGASAMLLRDVGYC-LYFI-PYVFLSEITPEAC-PCA
SLC25A5|897       DFARREFGLGDCLVKIYKSDGIKGGFNVSVQGIIYRA-AYFG-IYDTAKGLPDPK--VIS
SLC25A51|894      ERVQDKFNTYQAF-KALKCHGIGEGLVPILFRNGSNV-LFFG-LRGPIKELPTATT-LVN
SLC25A52|924      ERVQDKFNTYQAF-KALKCHGIGEGLVPILFRNGSNV-LFFG-LRGPIKELPTATT-LVN
SLC25A53|924      ERVQARFSTFSIL-KEFNSYGLLGGFWPVLARNSGSA-LYFS-FKDPIQDLAEQ---WVP
SLC25A6|897       DFARREFGLGDCLVKITKSDGIRGGFSVSVQGIIYRA-AYFG-VYDTAKGLPDPK--VVS
SLC26A1|2106      KELSVPERVALDAEMFARSHSVRALLAVGCCNVLAFLLKSLVKTATGCRTVVVVLQRVLA
SLC26A10|1692     KELNPG-EVVLVVDTRYQVQIVGLGFPQPLLDSLIAL-VSFA-VSASLASHADKYS-SNQ
SLC26A11|1821     KLMRPGSNALVVVTGYQPFILTGEGLPPVRIGLAVPL-MGLL-ESIAVAKFASQNN-ANQ
SLC26A2|2220      KELNPI-ELVVVLHENYNSSIAGHGFMPPKVDAIISI-IGFA-ITVSLSEFAKKHG-ANQ
SLC26A3|2295      KEINPI-EFIMTFKNRFKVAVVGDGFQPPITDCFIAM-VAFA-VAFSVASYSLKYD-GNQ
SLC26A4|2343      KELNPI-EVIVTLEKNYNAGIVKSGFLPPELASFIAV-VAYA-IAVSVGKYATKYD-GNQ
SLC26A5|2241      KEFNPL-EFFAVLKESYNVDVVGTGLLPPANDAIIAI-VGFS-VTISMAKLANKHG-GNQ
SLC26A6|2280      KLLNPG-ELLTLLKHRFEVDVVGNGLVPPVASAFIAV-VGFA-IAISLGKFALRHG-SNQ
SLC26A7|1992      KELNPV-DLVLIMENTYGLEVVGHGIPSPRAEAFVAL-VGYV-ASLALAQSAKKFK-DNQ
SLC26A8|2913      KCIRPM-ELFLIMATETSQTLIDMSFLLPVTQAFLSL-VSSF-LLIFLGKIASLHN-SNQ
SLC26A9|2664      KELNPT-EMIVVMPKKYHMQIVGEGFPTPVSTAFLAI-VSYV-INLAMGRLANKHG-SNQ
SLC27A1|1941      EAKAQIPDRLFYHSRYYRMARMQALSAGNIIGVGQCLGTVVLRKKFSADCCT-QQPVAIW
SLC27A2|1863      KAKVESWTPALYHQRIWYGTGLKAISAALLIGIHGCIGTLALRTKFSADCVT-QSPQDVW
SLC27A3|2436      GARASSPDTCLYHLKILQCQGVHQIMSGSLLGIVGCMGTVVLKSKFSADCVT-QQPPDTW
SLC27A4|1932      DARASCPDKLFYHSRYYRMARMRPVSAGNIVGIGQCLGTVVIRKKFSADCCT-QQPPSIW
SLC27A5|2073      MARVADLSPALFHERVLQMSGATAVVMGLVVGILGCLGTCVLAPKFSTDCVT-LIPQDVW
SLC27A6|1860      NPRARSHSTCLYQLQVLRGSGCTAVSSAAILGISGCVGTCVLKKKFSADCVT-QQSKDVW
SLC28A1|1950      KIAWQTERPYLAYPEVEREEGVKNAASTGAAISVANINIAFLAVLDFINAGLFI------
SLC28A2|1977      KVAWMTERPYLGYPEVESEEGVKNAASNGAVDAITNVNIAFLAVLAFINAGLFI------
SLC28A3|2076      KVGWQTERPYLPWPETELKNAMKNAATQGASSSIANINIAFLALLSFMNSQLFI------
SLC29A1|1371      LEFYHSINISVLAVTV-EVKSSISRSCFLTFNIFDWLSTAVFM-WPGSWLLVAVNIKDAW
SLC29A2|1371      LKFAPSVKIWLTAITA-MVTSSTGQCCFLLFNIMDWLSTSYFL-WPDSLLLVLLHVPDAY
SLC29A3|1428      LEYAPPLKTASLAICT-NIESLNSKTTFLLYNFADLCQTAWIQ-VPGSALFVLCNYQDVY
SLC29A4|1593      RSRFFDVTFALL------YVVARVDML----SIAVTY--ITLCLFPGLESIRHCWLP-IL
SLC2A1|1479       SPRFVTISPAYRSTSIFEKAGVQQVYATIGSGIVNTAVSLFVVERAGRRTLHIAIALYLS
SLC2A10|1626      GTDEYSFARNMRASTIFSSVGFHGVLASVGLGAVKVALAMGLVDRAGRRALLAALVPWTA
SLC2A11|1608      SPRYRRPHRALRASSVFRKAGVPEQYAIIGTGSCELLVSVAGVDE--------GPPRYLA
SLC2A12|1854      SPRFYSFSKNMRASTVLKSVGFQSSLASTGVGVVKVIIATLLVDHVGSKTFLISIVPWLS
SLC2A13|1947      SPRWPVIYPPTRSATILQMSGVEDIWLASVTAFTNFILGVWLVEKVGRRKLTGAFVYWTA
SLC2A14|1608      SPRFVTVVSSYRSTGIFKDAGVQQIYATISAGVVNTILSLFLVERAGRRTLHIGVSLFVC
SLC2A2|1575       SPRYVSINSSYRSTSIFQTAGISKVYATIGVGAVNMVASVFLVEKAGRRSLFISVGLYVS
SLC2A3|1491       SPRFVTVVSSYRSTGIFKDAGVQEIYATIGAGVVNTIVSLFLVERAGRRTLHIGVSLFVC
SLC2A4|1530       SPRYLSLSRTHRSTSIFETAGVGQAYATIGAGVVNTVLSVLLVERAGRRTLHLAVALYVS
SLC2A5|1506       SPRYISVMRSLRADQIYLSAGVPEQYVTAGTGAVNVVFAVFVVELLGRRLLLLSAALYIS
SLC2A6|1524       SPRFRVSAPHVCLQSIFDSTAVLLKDDAAIVGAVRLLLAALTMDLAGRKVLLVALYPLVP
SLC2A7|1539       SPRYLSVLRSLRADTIYTSAGVEAQYVTVGSGVVNIVISAVLVERLGRRHLLAGVVFYLG
SLC2A8|1434       TPRFSFHQPGIYAETIFEEAKFK-SLASVVVGVIQVLAAALIMDRAGRRLLLLVAYPWLA
SLC2A9|1623       SPRYVSVAPYVRTNSIFGKAGIPPPYVTLSTGGIETLVSGLVIEHLGRRPLLGGITLYLS
SLC30A1|1524      HPRVLNM-RGVFFSWKGCSEGDFCCFPDPCKAFVEIITASVYEAG--PCWVLL----TLC
SLC30A10|1458     CRGREKKNIGVLIFYVLPLQCYIDTVLMVIIILSETALQMVPKG----VN--KAE-VELV
SLC30A2|1119      SHGH---SVAAFILYFKPEYKYVDTFVFSILVLGDVILEGTPKG----VD--LSS-LALT
SLC30A3|1167      APPHPLPSVAAFLIYFKPQYKAADTFLFSICALGDVLLEGTPRN----VG--TSE-LALT
SLC30A4|1290      SHRHNHGAVAAFIIRFKPEYKIADTYVFSLLVAFDTVIEGVPSH----LN--AKD-LSLT
SLC30A5|2298      AHSH--GNMGVFLIE-QFGWFIADSLFIAILIFLDACLLRLPPE----YE--KKD-PRHS
SLC30A6|1506      KPFAGLSLPRMNMLIEINNYFAVDAIAIALMTFGYSGLQ----TTPPHVI--ETN-ETLG
SLC30A7|1131      GHGHTTGILGVFMMQ-NFGLMIADSILIAILIVVESVLQRTPPL----LE--RQE-QTLC
SLC30A8|1110      RLGH---SVAAFIIYFKPEYKIADTFIFSILVLADFSLEGVPKS----LN--LAS-LSLT
SLC30A9|1707      RKGM---S--TNCMGLTTGNPLYDSLGVGTLGMVNTELRSIQPE-----Q--LND-VDLG
SLC31A1|573       MVPGHKT-QLSFLMLIFMTY----GYLCIAVAAGF----------------------K--
SLC31A2|432       QIAESFPHHWYLIMLAVMSY----TWIFLGVVLGA----------------------L--
SLC32A1|1578      DW--IDVKFPISGNMQQPS--E--FHCMMNWTHICVLAVAYLTWADETKEITDNLPGIRA
SLC33A1|1650      ----QGIMPAVLTGLKLVEEGVPKALLAVPMVPLQIILISKYTAG-PQPLTFYKAM----
SLC34A1|1920      -----LGTMEKCGSLVLLCTMLNSGQVAKVIQKVNTVVMTFVQ------ILGISIERTL-
SLC34A2|2073      TDGI-TYNIAKCLSLLVLCGILGSGQVATVIKKTNTLLMTFIQ------IIGITIERTL-
SLC34A3|1800      -----TADRLPCGSLLVLCGLLNSGRVAQVVRTVNALLLTFAQ------MVGISLDRLL-
SLC35A1|1014      KPAQNPLGFGA-FEKVLKSSDTSLWVRNIQMYLSGIIGY--LSDGAEIKEGFYGYTYVWF
SLC35A2|1266      QQAGNPGGLAA-FEKILKGSSGSVWLRNLQLGLFGTAGW--WAEGTAVATGFFGYTPVWG
SLC35A3|1104      PSDSSQFGLMA-FEKILKETKQSVWIRNIQLGFFGSIGY--IYDGELVSKGFQGYNRTWI
SLC35A4|975       GPAAITPGLLL-TELLMKRQRLPLALQNLFLYTFGVLGH--AGGG---SGGLEGFSGAAL
SLC35A5|1275      GWNTRLGGHVL-NEKILKEGNQSIFIQNSKLYFFGILGQ--RSNRDQIKNGFYGHSASVA
SLC35B1|1080      KPKKTVGGELL-QDHMRAHYQTGSNHMMLNINLWSTLG---LFTGELWEFSFAERYPIIY
SLC35B2|1299      SSGPTTLGLIL-QDALFA-YKMSSVQMMFGVNFFSCLS---LEQGALLEGRFMGRHSFAA
SLC35B3|1206      ADS-FNLGVVL-QEKAMKLHNASNSEMVLYSYSIGFVG---TCTSGLGPATFCAKNPRTY
SLC35B4|996       MSAKWWLGIGA-QETLYKRFGKHSKEALFYNHALGFVDYDALFKSELYEIVIGVTLPMWF
SLC35C1|1095      AEG-LSWGTVF-TTKVLPAVDGSIWRLTFYNNVNFLPL---LLLGELQALDFAQLGSFWG
SLC35C2|1185      KST-FNVGFAL-TQMLLQKAELGLQNTMFHLQPLLFAH---------STSKIFRFQDLLG
SLC35D1|1068      SDL-FDLGYAF-VKQKLDSKELGKYGLLYYNALFTLAI---YFTGDAQKAEFEGWADFLL
SLC35D2|1014      SDL-FNLGYIF-TKQKMDPKELGKYGVLFYNACFTLII---VSTGDLQQAEFNQWKNFIL
SLC35D3|1251      GDL-GDPGYVT-IQKASADTEHGPLTAQYVIAVSLLVC---FASTDSIHATFPGWKDMVC
SLC35E1|1233      TEL-FDMGLVS-SKKVLRDSRIHHLRLLNILGCFTWVA---LV-----SSLTYQWPWTLL
SLC35E2|801       -------------GRP--------------------S----DREEREELQ----------
SLC35E3|942       YDV-FNFGMVF-VGAKQHELQVNSMQLLYYQAP-SSAV---FFEPVFGEGIFGPWSVALL
SLC35E4|1053      GEF-TPPGCGF-QSALLQEERLDAVTLLYATSL-SFCA---VL-----EAVAPPPTALWA
SLC35F1|1227      ADVLNKLGDLL-EEYIIRTLS--RVEFLGMIGLFGAFQA-IMEHKE-----LLPWDW--G
SLC35F2|1125      ADILDVLGDIL-EEYIVKKLS--RQEFLGMVGLFGTIQL-IVEYKD-----IAHWDW--A
SLC35F3|1473      AD--HSVGIAL-FKLLLGSAKFGAALFLSILGVFNILII-ILYFTKVEYWSFDPWGN---
SLC35F4|1566      AD--DSIGVAF-FKMFLGSANFGAAHFVSTLGFFNLITV-ILYFTKVEHWSFAPWGC---
SLC35F5|1572      AG--RDTGSIW-IKRKVDREDKLIPMFFGFVGLFNLLGF-LLHYTG-----FEEFPN--V
SLC35F6|1116      ADLLEVIGDLL-EEKFVYKHNVHPLRAVGTEGLFGFVLV-PMYYIPAGS--FSPRGTLIA
SLC35G1|1098      PPFLY--GHLK-LRKMGKSVD--YFLSIWYYVVLGLVIS--VLGEWSLP--YCDRL----
SLC35G2|1239      -------------PNIVEDNSLL-AWKEAFGYTMAGLALSMI-VYRSIKEISFGIIPTWS
SLC35G3|1017      PGLWYTAGYVE-YRSLHFPPC--LPTVAFLSGLVGLLGF--VLQAPVLP--SDSWS----
SLC35G4|1017      PGLWYTGGYVQ-YRSLHFPSC--LPTVAFLSGLVGLLGF--VLQSPVLP--SDSWS----
SLC35G5|1017      PGLWYTTGYVQ-YRSLHFPSC--LPTVAFLSGLVGLLGF--VLQTPVLP--SDSWS----
SLC35G6|1017      PGLWYTAGYGQ-YRSLHFPSC--LPTVAFLSGLVGLLGF--VLQPPVLP--SDSWS----
SLC36A1|1431      DP--APWTYPLFNKMKDPR--K--FPLILYLGMVTILGLGYLQFGANIQGITLNLPNLYQ
SLC36A2|1452      DP--ASWTYPLFNKMKNAR--H--FPAILSLGMSTSLALGYLRFGDDIKAISLNLPNLYQ
SLC36A3|1536      NLQ-LTLDIRFYGTAIFTFEGVGNHSFVLYLGMSIILGLGYMKFGSDTQALNPW---LYQ
SLC36A4|1515      DP--AGWKYPLFNQMKESK--R--FPQALNIGMGTTLALGYMCFHDEIKGITLNLPQLYQ
SLC37A1|1602      HPNDISFIPGVILPLYINVDHLDAGELSTLFDVGGIFIAGVISDRLEKRACGMLTVSEAT
SLC37A2|1518      HPEDISFIPGVVLPLYINVAHFSAGDLSTLFDVGGIIIAGLVSDYTNGRACCMLYIGASS
SLC37A3|1485      SPEEISFLPGVILPFYLNNFGWKEDKLSIWYDVGGIITQGFISDVLQKRALASLRSPIN-
SLC37A4|1356      EPADSTLSPYLWGQFFLQEKGQSASSYMSALEVGGLVIAGYLSDRAMAKAHGLMVTPFWH
SLC38A1|1512      VPELFN-KTVYASELKDRSQKK--MQMVSNISFFFVMAFGYLTFYDNVQSLLHKYQSLIL
SLC38A10|3360     LKHGKTMSSLNVGYVS-FTEATAG--LMHFPSNLF-MVVGFPMMILPCRQLLEQGYMFKA
SLC38A11|1314     IPKTAK-NAIQASSLEEPTVAK--WSRLIHMSIVVFIACGYLTFTGFTQGLFENYCRLVT
SLC38A2|1521      VEAAFN-QTVYAEELKDRSRRR--MMNVSKISFFFLMAFGYLTFYEHVESLLHTYSSLLL
SLC38A3|1515      LPPNLN-QTAYTTELKDPSKKK--MQHISNLSIAYIMAFGYLTFYNGVESLLHTYSKLIL
SLC38A4|1644      LPVLFN-RTAYASELKDRSRRK--MQTVSNISITLVMAFGYLTFYGEVEDLLHAYSKPLL
SLC38A5|1419      IGHNVD-QMSYTTELCRPSKRR--MQAVANVSIGFCMAFGYLTFYSSVKAMLHMYSQLIL
SLC38A6|1566      LTLNFS-ESAYACELQSPSKKR--MQNVTNTAIAFLIAFGYLTFYDKVESLLKGYSKVVM
SLC38A7|1389      EMTPASWAVFNANSMQQPEVKT--WGGVVTAAMVLAVGCGFLTFGAAVDPVLLSYPSAVA
SLC38A8|1308      LVREASWSVFSVCSMRKRSLSH--WALVSVLSLLCLIGYGFLTFGTEVSAVLMSYPGVII
SLC38A9|1686      NKK--NNYMV-TIEQNFFPSSD--SFIIFL----MMYLGH-IFG---DIYILGVPNI---
SLC39A1|975       KEQSVPQPSALR----VFSLALHSGLAVGLQRDR-AMCLALLLHKGILAVS-L-SHLVAG
SLC39A10|2496     KHYKHSGGIANI----IMGDGIHNGLAIGAAFSAGGISIAVFCHELPHELG-D-AGMAIV
SLC39A11|1029     SELSQPGRIAL-----ILAITIHNGLAVGVGFGASARAIGIGIQNFPEGLA-V-AGFAFW
SLC39A12|2076     VSPNMTAAISLL----LVGDSLHNGLAIGAAFSSSGVTIAILCHEIPHEMG-D-SGLAIL
SLC39A13|1116     K---PAASIKVS----LLANTIDNGLAVAASFLVIGLTMAILLHEIPHEVG-D-AGFAAK
SLC39A14|1479     LKQKYWLDIGTL----TLSDGLHNGLAIGASFTVQGISVAILCEEFPHELG-D-AGMALF
SLC39A2|930       CPAAP--KGPLR----LLSLSFHSGLAVGLQPTV-TVCLAVLAHKGLVVFG-V-LGTAVF
SLC39A3|972       RKEKLSVASPVR----AFALSAHSGLALGLQEEG-VVFVGVAVHETLVAVA-L-SAMAAK
SLC39A4|1944      DPEDPELSPELR----TLGDAVHNGLAVGAAFASTGLSLAVFCHELPHELG-D-AGLALL
SLC39A5|1623      RHRG---GGTDI----LLGDGLHNGLAIGAAFSDSGLTLAVFCHELPHELG-D-SGLLLL
SLC39A6|2268      KQFKYSRGVATL----IMGDGLHNGLAIGAAFTESGLSVAVFCHELPHELG-D-AGMAVL
SLC39A7|1410      KGGHNAEDLRVS----LAADLAHNGLAIGASFRGLGITMTVLLHEVPHEVG-D-SGCAMR
SLC39A8|1383      LKTYTCLEIGTI----TLCDALHNGLAIGASCTLQGLSIAILCEEFPHELG-D-AGMALL
SLC39A9|924       ----HSTRSSNS----TLGLVVHAGVALGAAASTVQLFVAIMLHKAPAAFG-L-AGLIRK
SLC3A1|2058       VDG-TQ-M-HDIYRFMGTEAYAESTVMYGLPFIQ-AYVTSWMENMPEGKW--N-RLG---
SLC3A2|1896       VDG-DR------LLIAGTNSS--DI----LSLLE-KYLTQYL-NATGNRW--S-FLP---
SLC40A1|1716      -----SIKIPEI------TEI-ISLFAGVIAARISFLEVNGVQNSMNYLLD-LF------
SLC41A1|1542      LPVW--------------------GWEPVIIA---MASGGLILDKTVSPNT-VGVQRTLI
SLC41A2|1722      TPIW--WAMV--IGGLILDTTVSDVGIVVYTPVIAIQRTYLHLHSIPGELP-DYPGVAQV
SLC41A3|1524      TPVW--------------------GWFPIILA---MVSGGLILSKTVSQQT-VGIQKSQT
SLC43A1|1680      PIEAVPLCSPTFMAA---V-MLEAGFYSSVFGAMQLLPIGYIMDWRIKRYNASTFINFVT
SLC43A2|1722      PLEPPSFFSPILMGA---M-ILKMGLYTSIFGVLQLLPIGYIMDWRLK--NARAFIPILS
SLC43A3|1515      PRGHRSFFSRRFIGT---L-LLTMSTYTNAFAFTQVLPNGLLMDRLKQ--STPAFVPYLT
SLC44A1|1974      TSPV-PLHVVGLFTRDKVNRLIRYTVAKGSFI--ITLIPRMILMYIHSKEN-A----CAR
SLC44A2|2136      SEAVRALNAFMFWALRPFGRALRYSLAFGALI--LAIIIRVILEYLDQAEN-K----FAK
SLC44A3|1962      AAAQ-GIHLIGLFNRSKLSILFFYTVVKGSFL--ISVIPRIIVMYMQNQQG-A----LSR
SLC44A4|2133      SQPQRSVGVLGLWAFHPFIRTLRYSLAFGALI--LTLIARVILEYIDHVQN-P----VAR
SLC44A5|2160      SVPVQYINLFVFWAMKPFGRAIRYSLAFGSLI--IALMFKIVLEYLDHTQN-T----LSK
SLC45A1|2349      RPLRKYNGVTM-YSAILEKLEE--FLSVRTLYF-----IAYLAFGL--G-G---LSRLYV
SLC45A2|1593      APLTMTLMPPHY-TDFMQIVYRGIGWGLCINSVFSSLYQKVLVSYIGLKGLYTLLF-VYS
SLC45A3|1662      AALGALLMPRTL-TDFVEGLYQGHGLGLFLQCAISLVLMDRLVQRFGTRAVYAALS-VAV
SLC45A4|2427      SVPALLWMPRELFEGDPKATAWQAGVKMGCWGLVYAAGISALLDNYDLSVIY--VGTVYV
SLC46A1|1380      TL---PARKHLAILTLYELSCWDAPYLTSLLA---LKLYCLADA------EILNFAT--T
SLC46A2|1428      PES-PPSKPHKTVIPLFVLRGWNAIFITSFLG---VLFRCFRDT------MIMFFVK--T
SLC46A3|1392      PV--MLFGKRRFIFILYELDCWNLSFLTSFLG---IWFYCMEDI------FIITFAS--T
SLC47A1|1761      HL--QDWLPSML------------SFLSGILGMVELGSVYELAVRVGNRKITFAHVGTDR
SLC47A2|1809      NL--QDWLPSML------------SFLMGLLSVVDLSAIYEVAVRVGMKRSIIVQLGNDE
SLC48A1|441       ------------------------------------------------------------
SLC49A3|1683      SVPPEKFNKAYVLEQILCASGHSSGLCGALFITFGILLLGPYVDRTKHTELCFALQGTLA
SLC4A1|2736       -------LPNTAVPDGFHPLGLFPMFASALPALLVFIQTTLIVSKPERKMGFLL------
SLC4A10|3357      NPSNGRAVPDVLVPSVFTPLGPNPVIAAIIPALLCTIQTAVIINRKEHKLGYLL------
SLC4A11|2757      ----PSAGQATAEMSKFAQIQSLSVSGAMGLGFLLSMNVAALVNAPENRLAYWL------
SLC4A2|3726       EDGGQGKQPNTAVPSGFNPLGEFPMVASLLPAILVFIQTTLIISKKERMLGFLL------
SLC4A3|3780       -EGAPPSQPNTAVPTGLPPLGSFPMVAAAVPALLVLIQTALIVSQKARRLGFLL------
SLC4A4|3285       -PANGNNVPDITVPSEFPPFGENPCLAAAIPALLVTIQTAVIVNRKEHKLGYLF------
SLC4A5|3414       TVNTGNSIPDLAVPSVIAPFGKNPYPASILPALLVTIQTAVIVNRKENKLGYLF------
SLC4A7|3780       LGETGSAGPDVLVPEKFSPLGDNPLLIAAIPALLCTIQTAVIINRKEHKL--KGAG-LLM
SLC4A8|3282       NPNNGSATPDVLVPSVFNPIGPNPVIAAIIPALLCTIQTAVIINRKEHKLGYLL------
SLC4A9|2952       -PGGGPGVPDIAVPREFSPFGANPSVAAALPALLLSIQTAVILNRMEYRLGFLF------
SLC50A1|666       ---Q---R--KRGYF-WVPNPE-AQLGL--FCSVSPLLKVIQTK-----S--PI---SWC
SLC51A|1023       -------------LGI--------------------I----SRQARLHLGQNMKFAL-QV
SLC51B|387        ---------------P--------------------P----EKETPEVLH----------
SLC52A1|1347      LPSVPEAAHGAF----GLMAFTSAGVLPSVQSFSYGR----LAYHLAVVLG-SNMGVLAG
SLC52A2|1338      PPSVPKAARSAC----GLLAATNAGVLPAVQSFSYGR----LAYHLAVVLG-SNMGVLAG
SLC52A3|1410      QPRCEKAAHLAF----TLVAFVNAGMLPSVQTYSYGP----VAYHLAATLS-INMFLLLF
SLC5A1|1995       YDAFLPWGFIFGVQRCLSAKNMSHVKGCGYLKLMMFIGIRILYT-EKIACYCGTYPTLML
SLC5A10|1839      YGQLLPWGMTFGVQRSLSARDLNHAKAASYLKMLMGLGIRALFPGDDVGCACGAYPKLMI
SLC5A11|2028      MEGLLPWGVLFGVQRTLAAKNLSHAKGAAYLKVLLFIGVRILFP-DQVACICSNYPKLMM
SLC5A12|1857      FHNVTFW-ITVGIQRCISCKTEKHAKLALYFNLLLWIAFGLIMY-SHF-CWTSGMPYLFV
SLC5A2|2019       YSGLLPWALLLGVQRCLAGKSLTHIKACGYLKLTMFLGIRILYP-DEVACVCGTYPRLML
SLC5A3|2157       FEEVVPWGFILGVQRVLAAKNIAHAKGAGFLKLLMFIGIRILFT-DDIACVCGSYPRLMM
SLC5A4|1980       YESFIPWGIIFGVQRCLCGKDMSHVKACAYLKLLMFLGIRILYT-DMVACHCGVYPTLML
SLC5A5|1932       PRQVTFW-FVVGVQRYVACRTEKQAKLALLINQVLFLACGIVMF-VFY-CLLLGMPLLFL
SLC5A6|1908       LGRVTFW-LAFGVQRYLSSRTEKAAVLSCYAVFPQQVGLGLVMF-AYY-YSIQQVLYLFI
SLC5A7|1743       FTAVIPW-----FQRVLSSSSATYAQVLSFLAAFCLVALGAIGASNQTA----KLPIFGL
SLC5A8|1833       ISTITFW-IIIGVQRYISCKSRFQAKLSLYINLVLWASFGLALY-SRY-CWTAKMPYLFV
SLC5A9|2121       YPGLIPWGLIFGVQRSLSAKSLSHAKGGGYLKILMFFGIRALFP-DEVGCICGAYPKLMI
SLC6A1|1827       FHN--IISCSMFRSIDVYPEAVSPILFFSMLLMLSQFFTA-LVDEYPRLLLFIYQGG---
SLC6A11|1899      YNN--IMSGSFVVPIEVYPKAVSPTLFFMMLIFLSQFLTA-VVDMYPKVFLLVYEGG---
SLC6A12|1845      YHN--IASASFVVPIEVFPKAVSQCLFFIMLIFLSQFLTA-SIDMFPRQLLLVYEGG---
SLC6A13|1809      YHN--IASGSFVVPIEVYPRAVSPCCFFFMVVLLSQFLTA-LVDMYPHVFVLVFEGG---
SLC6A14|1929      FKN--IVCLSVFKEVQVYPEALGPILFFFMLLTLSQFITT-IQDLFPKVMPILFQAG---
SLC6A15|2193      NVINEEF-LNSCTEA-MTHFPASPVMFFLMLVNLSMFITP-IVDTVRKEIICLFRSG-F-
SLC6A16|2211      TVITQHIEVTECVEA-MSFLPPSVFIFFLMLLAMSAIITP-LQDTHTK-LGVLFPSG-F-
SLC6A17|2184      NIMNDQF-LDPCTEA-MTHFPASPVMFFLMLINLSMIITP-IIDTVPKEMGCVFRSG-F-
SLC6A18|1887      TNDYKRV-LKACTET-DLHMPGAPMLFFGMLFTLTMFVTP-LLDVVPKEALVLFQSG-W-
SLC6A19|1905      TQRYAAY-FQTCTEA-ITKMPLSPVLFFIMLFCLSMFVVP-LQDLWPKEVLILFNSG-W-
SLC6A2|1887       FDN--LLCISFVVNIDVYPEAISTVVFFVMLLALSSMVTG-LADDFQVLKLFFFKGG---
SLC6A20|1779      TFNYSKYQIKNCTEA-IKNMEVSQVLYFFMLLMLSMLITP-LTDSLPKEALVLCEAG-W-
SLC6A3|1863       FTN--IVSLSFSVPIDVYPEAISSVVFFIMLLTLSAMVTG-LIDEFQLLHLFLFNGG---
SLC6A4|1893       FNN--LVCMSFVEDVEVYAEAISTIIFFLMLITLSTFVTA-VLDEFPHVWRFIFFGG---
SLC6A5|2394       FHN--LISASIFVNINVYPEALSPIIFFLMLLTLTMFITS-ISDEFPKYLVFIFQGG---
SLC6A6|2166       YKY--MLSGSFVVDIDVYPKAVPTILFFIMLLLLSQFQTS-LVDLYPSFLIFSYEGG---
SLC6A7|2001       FHQ--FIAISILVPVQVYPQAMSPFLFFFMLLTLSQFITA-VTDEFPYYLVFVYDGG---
SLC6A8|1908       FNN--IISGSFFVHIKVYPRAVAPALFFFMLLLLSQFFTG-LLDLLPASYISAFDGG---
SLC6A9|2121       FHN--VICASVYVDVRVYPEALSPLLFFFMLILLTQFLTA-IVDEVGNEWYVVFQAG---
SLC7A1|1890       KNW-FGFGVLSGEEVKNPQK-A--IPVGIVASLLFIASATLMMPYLPAFKVGWE--AAVA
SLC7A10|1572      GHF-PSVHLALAEEMVDARK-N--LPRAIFISIPTFVNATAMSPQVATFGKLLG--FVMP
SLC7A11|1506      GQT-SSIRLPLAEEVENPEK-T--IPLAICISMATIGNATTINAEVATFSRLLG--FAVP
SLC7A13|1413      GKK-PDIHLIQAGELKKPRT-T--IPKCIFTALPTVVNSTVLTPRVATWARAFP--LIMP
SLC7A14|2316      KYW-HGWGVLQGEEAKNPNT-S--IPYAITASLVLTASITLMVPYLMMFVHGFY--AVVA
SLC7A2|2097       ANW-YGFGTLAGEEVRNPQK-A--IPIGIVTSLLFMASATLMMPYLPAFEVGWG--AVVA
SLC7A3|1860       HNW-FGFGILRGEEAQNPQR-S--IPMGIVISLSFLASATLMMPYLPAFLIGWA--AVVA
SLC7A4|1908       HNW-FGFGVMAGEEAQNPRR-S--VPLAIAISLAAGASVTLMVPWLAAFYRGYR--AIVA
SLC7A5|1524       GDV-LDVNIVLAEEMINPYR-N--LPLAIIISLPTLVNATTLSTEVADFGYHLG--MIIP
SLC7A6|1548       GHS-WDMNLSLAEEIKNPER-N--LPLAIGISMPTLINATVLNISVATFAQTFG--FTIP
SLC7A7|1536       GAS-FAVDIALAEEIKNPER-N--LPLSIGISMPTIINATVLDMRVATFAQIFG--FIIP
SLC7A8|1608       GEY-PDILVALAEELVDPYK-N--LPRAIFISIPTFVNATAMSPQVATFGKLLG--MIMP
SLC7A9|1464       GNT-LSVAISLAEELRNPYR-N--LPLAIIIGIPTACNSTVMTATVATFGRVLY--AIVP
SLC8A1|2922       VYKRFDY----MK---VLFAFVPPWNGWACFIVSIGLAIGDLASHFGCTIG-LSLGTTFA
SLC8A2|2766       VYKRFDY----MK---VLFACVPPCHGWACFGVSIGLAIGDLASHFGCTVG-LSLGTTFA
SLC8A3|2784       MHKKFDY----MK---VLFACVPPCHGWACFAVSIGMAIGDLASHFGCTIG-LSFGTTFA
SLC8B1|1755       IYQRYE-GGLVPF---ATSDSQPPWLAFLGFLTSINATVVNILRSLGVVFR-LTWGNAFS
SLC9A1|2448       FEEFVGIGFSFFTSRFTSHIRVIEVFLYSYMAYLGIMISGVVMRPYVEKSLKLIG-SNWT
SLC9A2|2439       FKSFIETGINFFTTRFTHNIRVIEVFLYSYLSYIGIMTCAMTMNKYVEKSMKLIK-NNWA
SLC9A3|2670       FESFVTGGISFFVTRFTKHVRIIEVFIISYLSYLAILTCGICCQKYVKQSMKIMPFINTA
SLC9A4|2397       LIAFIETGCRFIITRFTQNISAIEVFMFSYLSYLGILTCAVTMKKYVETSMKLIK-NNWA
SLC9A5|2691       CNSFVQAGVSLFTTRFTKRVRIIEVFLLAYAAYLAILTCGLGCKKYVEKSMKVMSSKDSG
SLC9A6|2106       IVAYFDVSIGIFVTKFTKLREFLEFFLMSWSTFLGVVLCGITQAHYTYESFEFSFQNNPT
SLC9A7|2181       IVAYFDASVGIFVTKFTKLHCFLEFFLMSWSTFLGVVLCGITQAHYTYESFEFSFQK-PI
SLC9A8|1794       AEGLSGWALYFLVLKHIDKTPSLEMIIFAYLPYGGIMLSGIVMSHYTHVTLRCAF-PEIS
SLC9A9|1938       ISIYFDASVGNFLTKFTKLCEFLEFFLLSWSAFLGIVLCGVTQAHYTYDSFEVCFQN-AL
SLC9B1|1548       CLSIGI-SIRNVPSEDQK--KLKRVLTMCVSAVLGSCVSFIAGTKWSQ--ITLGS-SIVG
SLC9B2|1614       CLGIST-GVLEVPSRDQD--KLKRVLGLSVLAVFGSCVAFLAGMGWTS--IALGA-STVG
SLC9C1|3534       IMDFTLAGISYISTVFGDDVN--HIFSILYLIFYGIFAVGLLLNSTSFAIWTMTHTYEIY
SLC9C2|3375       FRGNSIFGISYIADVFSNMLT--NCFSMVYMTFYGTLAVGLNLDSLTFKILRLAGELEIP
SLCO1A2|2013      TLPKPFMNPIYMMPKYLQQYGISSIFLMGIYNLPICIIGGLIMKKFKITVAAIWMTGLQY
SLCO1B1|2076      TPNKQSFNPLYVVFKYVQQYGQPSNILLGVITIPFASFGGYIIKKFKLNTIAFFILGFYF
SLCO1B3|2109      NPNKQSLNPLYVVFKYMQQYGQSANFLLGIITIPVATFGGFIIKKFKLSLIAFLLIGFFI
SLCO1C1|2193      SLPRPSLNPVYFKPKYIQQYGQSSNFVIGLINIPVALFGGIVMKKFRISVAALGLGGFLY
SLCO2A1|1932      AMPICIFNSLFVLNKFLKQYGTSANFLIGAVNLPAALLGGILMKRFVFSLIPITMGGLLP
SLCO2B1|2130      EMPKRVLHPIFLLPKFLRQFSITANLLIGCLSFPVIVVGGVLVKRLHLGPCGLLIGGVVP
SLCO3A1|2133      SLP-KVTNPVFTLGKYLQQFNLTTNQL---LGMTAIPFGGLLVKKLSLSAAIMLFL-FLT
SLCO4A1|2169      QLPGLSINPTFISPKFLSQFSLSAATLFGYLVVPGGGFGGFFVNKLRLRGVIFFLHGP-L
SLCO4C1|2175      HLPGAALNAVFMLPKFINQFGLTSATLGGAVLIPAALIGGFLVSKFRMTCTMFFAKGP-I
SLCO5A1|2547      KLPPRAANMTFLIPKFISQFGIPASIYTGVIIVPAGVVGGYIIKKLKLGASALIVGGI-P
SLCO6A1|2160      NMPGAALNPVLILPIYLNQFILTPTTLAGLVLIPGALLGGVIVSTLEMSCLMFVVRGP-L


SLC10A1|1050      TSSLMPFIGFLLLFCLNGRCRRTVSMETGCMIFQ-LGELLLIAIWCYEKF------SPCT
SLC10A2|1047      IGTIFPVAGYSLIAGLPWYRCRTVAFETGMSIFQ-LAFAIFLGFVAYKKC------QPDE
SLC10A3|1599      VGITVPLVGLLVCLKLPVAQRRTVSIEVGVALSG-TSELALVIGFIY---------LFPV
SLC10A4|1314      IAIFMPLAGYASLFHLPPNCKRTVCLETGSALFQ-SAEGIFVLIKMYGSE--MLHKAQTS
SLC10A5|1317      LGLLVPALGLLFVCTLPLPVCKTVAIESGMAMCS-GCELLIILVKAKKRC--IFFLRNFL
SLC10A6|1134      ISFIFPLIGHVTFTHQSWQRCRTISLETGAGLFQ-LIDFLIVAAQTYKRR--LKNKITSC
SLC10A7|1077      VLILFIIFSIQLFNNSGFTPADTVAFCSTHHPAQ-ILLSVLVPTKSWMVSRQLLQTIKFG
SLC11A1|1653      D-LLNVLQSLLL-PFALPILMMVLVCAINL-AAAYLGLCCLAHGATFLAHSSHHHFGETS
SLC11A2|1773      D-FLNVLQSLQL-PFAIPILLVLIICSINM-SVAYLGFCLIALGMSFLDCGHTVSIRGYV
SLC12A1|3438      AGIFSAALASLVMAFILIAELNTI-APIIS--VSLFGAVIEFFLYVYVTCKKPD-VLTFY
SLC12A2|3639      AGIFSAALASLVLGFILIAELNVI-APIIS-WISLLGAVIVLGLYIYVTYKKPD-VLTFY
SLC12A3|3093      AGIFGAALACLVVAFIIIAELNTI-APIIS-WAALFGAGVVLFLLLYVIYKKPE-VLTFC
SLC12A4|3264      IGSFFSGLQSLTELGILIASLDMV-APILSRALSFLGMMLIAGMIYKYIEYQGAEKITIY
SLC12A5|3420      IGSFFSGLQSLTEIGILIASLDEV-APILSRTLSFLGMMLIAGLIYKYIEYRGAEKITIY
SLC12A6|3453      IGSFFSGLQSLTELGILIASLDLV-APILSRALSFMGMMVIAGMIYKYIEYQGAEKITIY
SLC12A7|3252      IGSFFSGLQSLTETGILIASLDSV-APILSRTLSFLGMMLIAGCIYKYIEYRGAEKITIY
SLC12A8|2145      LGLYISCMGGLYMAFVFVGQVNVL-APIVTE-------------------------LMPH
SLC12A9|2745      IGIYATSMSSLIQLVLLAGKLNTL-AAVVTRHTCLLGVLLLMGLLAALLTARGGPSTCTD
SLC13A1|1788      ILISSLMVTSLTLFLPLAEAILYIPSTLCTIGVNIVGVVVMLGICTWIMFDLYTYPNETM
SLC13A2|1926      QSVPAPAIAIILIFLPMAQAILYLPCTLATLLLNIIGVINSWGIPLFSLHSFP---TTPS
SLC13A3|1809      VLLITVVIAFFTIFLPLAIRLLYIPGTVGCKLMNLMGVLLSLAMNTWAIFQLGTFPTFRT
SLC13A4|1881      TLLACILVSIVTIFLPLSETLLYIPVTMCIKGVNVIGLIVMVAINTWGLFHLDTYPITDQ
SLC13A5|1707      TLILSLLVAVFTLFLPMSRSILYLPCTLSAAIMNIIGVCVFLAVNTWGIFDLDHFPTHIE
SLC15A1|2127      LEVVFSVTGLEFQAPS-----VLQAGWLLTAEYILFAACVIFAIMARFYTYINPAESQKQ
SLC15A2|2190      VEVMFSVTGLEFQAPS-----VLQAAWLLTAEFILFSCCLIFSIMGYYYVPVKTEDKKTK
SLC15A3|1746      PQYLLIGISEIFLEF-----AQGAIMGIFFLFFLLAGIQAVTALLFVWIAGRYERASRDR
SLC15A4|1734      PQYLLIGISEIFLEF-----AQSAIMGLFFYFFLLAAIQGATLLLFLIISVKYDHHTSRR
SLC16A1|1503      FCVYAGFFGFAFVLFELMDLVFSSAVGLVTKTYWACGVVLIISGIYLFIGMGINYREESP
SLC16A10|1548     LIAVCLIMGLFDIMAPAFELVVSQAIGFLLDAFYLAGVPPLIGGAVLCFIPWIHSKSDSI
SLC16A11|1416     LLAAAVAYGLSALVFGLPGLVVVQATGLVMTSFLLSGSLILSGSFIYILPRALPSCLDTT
SLC16A12|1551     LVPFSCTFGYFDLIPVTTEIVLSSALGVVYTAFLLCGFSMIFSSVLLGFARLIKRMGYSL
SLC16A13|1281     LVALAVAYGFTSLAFSLPELIIYCGLGLLQTSFVVAGAFLLSGSGILLLPHFFCFSGLEE
SLC16A14|1533     LAVICALIGFSSLMPVTEDLVLANAYGIIIDSFYICGLLYMIGILFLLIQPCIRIIDGAH
SLC16A2|1620      LIVVCLFLGLCDIMAPAFELVASQAIGYLLHAFYFAGVPPIIGAVILFFVPLMHQRPEEP
SLC16A3|1398      LVVFCIFFGISYLQFELMAIVFSSAIGLVLMVFILAGAEVLTSSLILLLGNFFCIRPETS
SLC16A4|1464      LMTYTICFAIFALILPLVDLCVNRFLGLASNSFYFSGICYLLSSVSFFFVPLAE--KNSL
SLC16A5|1518      LVGYCLAYSVSMLIFQLMDIVFPRALGLFTSVFYMSSFFLISAALF-MGGSFYALQWNSP
SLC16A6|1572      LMSCSIFFGFMVTHIPLADVVMSSAAGVYISAFYSCAAGMALAAVCLALVRPCKMGQMEP
SLC16A7|1437      LVLYAVFFGLGFVLFELMDLVFSSAVGLVTKMYMSCGAIVVAASVWLLIGNAINYRRETN
SLC16A8|1515      LVAFCVAFGLSYLQFELMAAVFPSALGLVLEIFYLAGSEVALAGVFMAVATNCCLRAAES
SLC16A9|1530      LALLSGILGFLTIFPYTTKTVLAHAYGILMDAFYFSGFCVLLGGFILLLAAL-PSWVASN
SLC17A1|1404      VIFLILAGAT--CLGGFINGIFGFIKACSTFTFILMAAINVTGLIFYLIVATAEIQQHTR
SLC17A2|1437      IILLILIPGT--CDSGIINTIASFLMGISRRVFFLSAAVNMFGLVFYLTFGQAELQTLTR
SLC17A3|1497      TALLTLSCGL--CQSGYINVISSFLMGASRRVFFLLFAVNLLGLLFYLIFGEADVQKLTR
SLC17A4|1494      MTFLVLSSAI--CESGLVNFITGFLKGLLQRVFLLSAAVNISGLVFYLIFGRADVQTFTH
SLC17A5|1488      VAFLTISTTL--CSSGSINHIAGILLGITNQVFYIAAAINVFGAIFFTLFAKGEVQHGHR
SLC17A6|1749      IVLAVGFSGFAINHLDIAPRYASILMGISNQYVFLIAAVHYGGVIFYAIFASGEKQRVDY
SLC17A7|1683      ISFLVLAVGF--AISGNVNHIASILMGISNQVFLIASLVHYGGVIFYGVFASGEKQPVRD
SLC17A8|1770      IVLAVGFSGFAINHLDIAPRYASILMGISNQNVFLIAAVHYSGVIFYGVFASGEKQFSTI
SLC17A9|1311      VVFASASIGL--NHSGSVNILAGFLFGVANTLFNLVAIISNLGLCTFLVFGQAQRVTHED
SLC18A1|1578      LIGPNAGLGLAISMMPLVDLRYGSVYAIAD-LMVITGVINIVYAPLCYYLRSPP--PDHE
SLC18A2|1545      LIAPNFGVGFAISMMPLVDLRYGSVYAIAD-LMTIIGIIDILFAPLCFFLRSPP--ESES
SLC18A3|1599      LVVSLCGLCFGIALLPLVDVRYGSVYAIAD-LSLGMGLANLLYAPVLLLLRNVGLLYYTR
SLC18B1|1371      LVLILVVSGLSASIIPILSCALGLVSGLFS-AAAIQGLWALISGGLFYLLEYSR--LPNE
SLC19A1|1776      CVLFRGSYQFLVATFQIASSLCALVFGVNTRYFLILSIIYFLGAMLDGLHCQR-GHQNVN
SLC19A2|1494      YVVFRIIYMLLIATFQIAANLYALVFGVNTAYFALIAVVFLASGAV-SVMKKC--RQVTT
SLC19A3|1527      YLIFKSSYMLLIAVFQIAVNLYALVFGINTGYFAVIAGIFLMRSMYITYSTKSQ-KMSTK
SLC1A1|1575       GATINMDGTALYAVFIQLNDL--GIGQ---T-AFGTGI---KKELESTILDNEDSDQTSQ
SLC1A2|1836       GATINMDGTALYAIFIQMNGV--DGGQ---T-SFGAGI---KSEKTQSIYDDMKNHWKRE
SLC1A3|1629       GATINMDGTALYAIFIQVNNF--NFGQ---T-SLGAGI---RHEKPQ-LIAQDNETSETK
SLC1A4|1599       GATVNMDGAAIFAVFIQLNNV--NAGQ---T-ALGAGI---QKA--PNCKSEEETSKESV
SLC1A5|1626       GATVNMDGAALFAVFIQLSQQ--DFVK---T-ALGAGL---RTELDPLPVPTEEGNKESV
SLC1A6|1695       GATVNMDGTALYAIFIQVNNY--NLGQ---T-SIGAAV---QREKPKSLMAQEKGANESA
SLC1A7|1860       GIPDDITLIIAV-DWA-LDRF---------TMINVLGDLA-AGIMAHLLPCETKPVLETN
SLC20A1|2040      -ASSWLRSKKAV-DWRFRNIVSGVISAAI-----------------------MA--IL-R
SLC20A2|1959      -ASAWIRSRKAV-DWRFRNIVAGLFSAAV-----------------------MA--ILPY
SLC22A1|1665      I-IIMCVGRMGIMICLNAELYRNLGVMVCSAPLILFAVLGLLAAGVTLLLPETKGVEPSG
SLC22A10|1626     V-ALACLGIGCSSVAVFIELIRARASGIDLTPWIIYGIFPIIGGLIVFLLPETKNLLKEK
SLC22A11|1653     V-VFAVLGKGCFCLTIKAELFRMTADGILHLPPLLYGVISIASSLVLFFLPETQGLESTS
SLC22A12|1662     S-ALAVLGLGGVCITISSELFRMTAVGLGQWPLLVYGTVPVLSGLAALLLPETQSLKSTQ
SLC22A13|1656     T-MLAVVGKMATISYVSAELFRQTGMGLVGAPMLIYGSLPIVAGLLCTLLPETHGQSSTY
SLC22A14|1785     I-LVLMLREFSLVFFLTAELLRATGLGLVSLPIFLCCVLAIVAFSLSSLLPETRDQSSDD
SLC22A15|1644     H-SLSLLGKLTIIVYITSELYRNVGLGTCSSPFIVFGATGLTSGLLSLLLPETLNSTQMI
SLC22A16|1734     V-VTAMVGKFAILIYLTAELYRSLAVGSGSFPQLFVGTMALLSGVLTLKLPETLGKSGLG
SLC22A17|1896     FSVLGLFSSQAALSTLAAEVIRGRGLGLIM-QHVVLAACALLCILSIMLLPETKRKPNPA
SLC22A18|1275     FCLLVPGLVFSLVT--LIKAVTGTMLGLCA-FGHVQVAINTLV--LLVLWRKPM--KDKV
SLC22A2|1668      I-IISCLGRMGIIVCLNAELYRNLGVHICSEPLMVFGVLGLVAGGLVLLLPETKGKDIPL
SLC22A23|2085     FSIVGMFASHAVLSVFCAEITRCGGLGLVL-HHIIFACCTLICIICILLLPESRDQGMKA
SLC22A24|1659     V-VLATLGIGSVSASVHNELVRSTVAGINAHPWISYGVFPILAVPVILLLPETRDLKVTQ
SLC22A25|1644     V-VLATLGVGAACSTAENELIRGRATGITGPPWIIYGVFAILSGLVVLLLPETRNQRSSV
SLC22A3|1671      T-TVATLGRLGIIVYLNSELYRNFGVSLCSEPLIIFGILASICGGLVMLLPETKGISRSH
SLC22A31|1671     L-FLSVLGLLASLSSLAAEVFRGAGLGLVLFQQVVFASLAVLALLCVLLLPESRSRTPEQ
SLC22A4|1656      I-GLVMLGKFGIMLYVTAELYRNMAVGVTSMPYIVMGSLTVLIGILTLFFPESLGMLITA
SLC22A5|1746      LLVMVGKFGVTAMVYVTAELYRNMGVGVSSFPYILMGSLTILTAILTLFLPESFGTKSTA
SLC22A6|1692      T-SLAVLGKGCLCIFLTGELYRQTGMGMGSSPLFIYGAVPVAASAVTVLLPETLGQEKNG
SLC22A7|1647      T-VLAVMGKAFSTAYLTSELYRQTGMGLTASPKLTYGGIALLAAGTALLLPETRQAKQVQ
SLC22A8|1629      T-VLAVFGKGCLCLFLTSELYRQTGMGVSNFPNIIYGITALLGGSAALFLPETLNQGLGS
SLC22A9|1662      E-VLATLGLGASLAFAGNEVIRARAMGINAPPWIIYGVFPFISGFAFLLLPETRNKEVTQ
SLC23A1|1809      GIFTEGICCIIAGNGSSPNIGIMLVLGTIGNGILEVDQMFVGGCLAFNTVPGSPEEVCTK
SLC23A2|1953      ECVLDGIFGTGNSPNIGITKVLMLALGMIGNNVLLTTAMFVGGCVAFNTIPGTPEESQAT
SLC23A3|1857      GLSLEGLGSVLAPMGTFPNVGLCVGLGLSPSGWSPLDVIFLAGLSGFNTIPGTQLEFRSQ
SLC24A1|3300      SVAFDITVGLPV-PWLFSLIN---------R-NKILGFMFLLYFVFLIISVML---CPVS
SLC24A2|1986      SVAFDITVGLPL-PWLYTVIVNGLFCAIV-R------FIMFGLYFVFLVVSVLLDRCPVS
SLC24A3|1935      SVAFDILIGLGL-PWAQTLAIRGLIYSVG-Q------CGCLLLYGVFLCFSIMTFNCG-D
SLC24A4|1869      SVAFDILVGLGV-PWGQTMVVRGLVYSVV-R------VYVLVLYAIFLCFSIMIFNCRED
SLC24A5|1503      SVAFDML-CLGI-PWFKTAFARGLTYITI-K------IVCLLSYLGLATLSVLYLGCG--
SLC25A1|936       TGVFGAIAGAASTPLDIKTRM-HKYRNTWDQKAFYKGTVCLDVAIVFVIYDEVVKL-WKT
SLC25A10|1221     SLT-------------------PDTLGSSKS------C--------SCTTPA----CSPK
SLC25A11|945      HFCASMISGLVTMPVDAKTRI-PEYKNGLDKFSLWKGFLGPHTVLTFIFLEQMNKA-FLS
SLC25A12|2037     LLAAGAMAGVPATPADIKTRLQTTYSGVIDKSAFWKGTSSPQFGVTLVTYELLQRWVAAT
SLC25A13|2031     LLLAGAIAGMPATPADIKTRLQTTYSGVIDKKALWKGASSPQFGVTLLTYELLQRWIGGG
SLC25A14|1062     HFVSSFTCGLAGNPVDVRTRMVDLYKGTVDKFALYKGFLGPWNIIFFITYEQLKRL---Q
SLC25A15|906      LMLSGGVGGICLYPVDIKSRI-GKQAGFIRNTALYSGLAFPANGALFLAYEYSRKLQLEA
SLC25A16|999      NLLCGGVAGAIAYPFDTRRRM--KCLTMRDYKGLYRGLCIPSQAVAFTTYELMKQFH--L
SLC25A17|924      VFIIGAVAKAIAYPLQVQSILLGSLRNILYQMGLYKGLTVLTAALMFLVYEKLTAARAHQ
SLC25A18|948      SFVSGCVAGSIATPLDLKTRIEDMYSGITDKSAFMKGAIAPLFGIAQGVYERIL---KCF
SLC25A19|963      NLLCGSGAGVISYPLDFKKRLVRRYKGLMDQLGFFKGLAALSTGFMFFSYEFFCNVTASQ
SLC25A2|906       LMLSGGVAGICLFPVDIKSRI-GKQAGFIGSVALYSGLAIPANGALFVAYEYSRKMQLEA
SLC25A20|906      ILVAGGIAGIFNIPPDLKSRF-KYPNGFRDETSLYKGFAFPANAACFLGFEVAMKFATPN
SLC25A21|900      KFGIGLLSGTIAIPFDAKSRIEIKYRTCFKTLALYKGLLGPGGAVMLLVYEYTYSW--EN
SLC25A22|972      SFLAGCVAGSAANPCDVKTRLEDTYSGILDKSAFLKGAIAPLFGIAQVVYESLLGL-DPQ
SLC25A23|1449     LLACGTISSTCGYPLAVRTRM---RFQITA-----------------SAFQVQAILPQPP
SLC25A24|1434     LLGCGALSSTCGYPLAVRTRM---QLNMVGRPGLYRGIVLPAVGISYVVYENMKQTGVTQ
SLC25A25|1548     LLACGTMSSTCGYPLAVRTRM---EVTMSSHFGLYRGLVIPAVSISYVVYENLKITGVQS
SLC25A26|825      SAVCGAFAGGFATPLDAKTRISTADGNVLSGAGLFAGVISLGGFIFLGAYDRTHSLGRKS
SLC25A27|972      HGLSSLCSGLVATPADIKSRIGLLYKSSTDQMSLYKGFMTPWSMVFWLTYEKIREM-VSP
SLC25A28|1095     HVLSGACAGAVATPLDCKTLLTGHITGMASTTAYFRGVQIPSTAIAWSVYEFFKYLWRAG
SLC25A29|912      LLLAGGTSGIVSYPVDVKSRLAPRYRGILDQRVFTRGLAFPVNAATFATVTVVLTYQPSS
SLC25A3|1089      TFVAGYIAGVFCHPADVVSVL----SSA--LKGVWKGLIGTLTALQWFIYDSVKVYLGLT
SLC25A30|876      HFLSSFTCGLAGNPVDVRTRMCSGYTGTLDQFALYKGFLGPWNIIFFVTYEQLKKL---D
SLC25A31|948      FF-IAQVVTTCSYPFDVRRRMKRQYKGTLDKSSFFRGAGTGG-ALVLVLYDKIKEF---G
SLC25A32|948      YISVAALSKIFAYPYQVRARL--FYSGVIDKGGFYKGIVTPACCITFVVYENVSHFREKR
SLC25A33|966      LMAAAALSKGCAYPHEIRTRL--KYKSFVQLLAFYRGLQIPNTAIVLSTYELIVYL--RT
SLC25A34|915      ALAGGMISSIAVTPFDVSTRLGQLYGGLTDKLALYKGLLGPHTILSMLFWDELRKLQHKG
SLC25A35|903      ALVAAMMSGIAVAPFDACTRLGLMYRGILDQFGMYKGILGPHTILSLFFWDQLRSL-TDT
SLC25A36|936      MMLAAATSKTCAYPHEVRTRL-TKYRSFFQLGSLYRGLQIPNTAIMMATYE-----YLLN
SLC25A37|1017     HIISGGLAGALATPLDCKTLLSGRLSGMANTAGYFKGIQMPSTAISWSVYEFFKYFNRAP
SLC25A38|915      NFSCGIFAGILAQPADIKTHM-LKFQWIGQLRGFFQGGRTLMAAMAWTVYEEMMAK--LK
SLC25A39|1080     SFVAGGISGTVALPFDVKTQRL----------------------------------RLLG
SLC25A4|897       WM-IAQSVTAVAYPFDVRRRMDIMYTGTVDKKAFFKGAGMGG-AFVLVLYDEIKKY----
SLC25A40|1017     NFTSGALSGSFALPFDVKTQKPLHM-STWINSGLFSGLIAPACAIMISTYEFGKAFRRQQ
SLC25A41|1113     SLSSVTLSTTCGYPLTVRTRM---NPTMRGRLGLYRGMVLPAGGISYVVYEAMKKT---G
SLC25A42|957      RMIFGACAGLIGYPLDVRRRM---RASIARTRGLYKGLGPIAVGISFTTFDLMQILRHLQ
SLC25A43|1026     NFANVCLAAAVTFPFEVKRKMDVHFSGAVDQLGLWNGLIVPYFGIMFSTFEFCKRIKKPT
SLC25A44|969      QAVSGPLAAATANPMDIRTRV----NSIILQWGLMKGLATPSTIVIVVGYESLKKLDSRH
SLC25A45|867      VLVAGGFAGIASTPLDIKSRMRRVYQGMLDSGVFFRGVAFPVNAVTFLSYEYLLRW----
SLC25A46|1257     ELIANFAASLCSYPLEVLHRLNTQYEGMRDTFGFYKGFYTLHAAVLQIT-K-----LQNN
SLC25A47|927      VLVAGGCAGVLATPMDIKSRLQRRYRGLLHTRVLFKGLAFPVNMVVFVAYEAVLRL--LL
SLC25A48|876      VWLAGGMAGKGSTPVQTAVGL-LSPGGGQDYLGTYS--LPPQSH------------FPMQ
SLC25A5|897       WM-IAQTVTAVAYPFDVRRRMDIMYTGTLDKKAFFKGAGMGG-AFVLVLYDEIKKY----
SLC25A51|894      DFICGGLLGAMLFPINVKTRI---FQSFPKKINLFRGASLISWGIINATYEFLLK----V
SLC25A52|924      DFIGGGLLGAMLFPINVKTRL---FQSFPKKINLFRGASLISWGIINATYEFLLK----F
SLC25A53|924      ALVSGSVNGTITYPLILVANM--NMPSLWADLLIYRGGSSVTWGLTTAIHDFLQRKELKT
SLC25A6|897       WM-IAQTVTAVAYPFDVRRRMDIMYTGTVDKKAFFKGAGMGG-AFVLVLYDELKKV----
SLC26A1|2106      CVIVVSLRGA--------------------DALVWAGTGLLAGVILSLL-SLAGRTTDAH
SLC26A10|1692     EFLAHGASNLISFPNSATTNLKTQLAGLFSERLLLAQCTLTRVGLFVSVQDAAAYALGCG
SLC26A11|1821     ELLAIGLTNMLGYPVTGRTAVCTPAGGLVTQALAFVGLVLLSADYFSTLEEAEKHLALLK
SLC26A2|2220      EMYAIGFCNIIPFTTSAKTLVHTQLSGVVTRQVLLAQCSLTNGELFYSVYEAMAFASLSS
SLC26A3|2295      ELIALGLGNIVCFAGSSRSAVKTQIAGLIGQDVYIVGTKLNRYEFFLTIHDAVLHIVETK
SLC26A4|2343      EFIAFGISNIFSFVATSRTAVKTQVAGIISKNVYFASLKLEQCGFFLTVHDAILYLRTLA
SLC26A5|2241      ELIALGLCNSIGFSISSRSLVKTQLAGCLAKYVYLAGCDLTRNRLFHSIHDAVLGSATPE
SLC26A6|2280      ELVALGLSNLIGFPVSSRSLVNSQVAGAISHEVYMAACQLEAGHLFASVHDAVTFASVTR
SLC26A7|1992      EFLAHGLSNIVSIPSAGRTAGKTQVACLISMDVLLAHCAMTYYGFFESVSAAISHITMPP
SLC26A8|2913      DLIAIGLCNVVSCVFTARTIIRQQFASLVGNLILIAGCAFERNDLFLSVHDAVLFASNED
SLC26A9|2664      EMIALGCSNFFGHVICSVTLAKSQVASLCVSKVFLVNIDISHGGVFPSIHDAVLFARLSR
SLC27A1|1941      EERIGEFYGATEYPIRVKVNENQQLSGDVLQAPY---ALLPQVDTT-GTFKIQKTRGAFA
SLC27A2|1863      RKRIYEFYAATEITYDIKYDVTQLNSGDLLQPSY---AIQDTIEIT-GTFKHRKMTKTLK
SLC27A3|2436      ERRVLETYGLTEFPFSIRYDVSQQNTGDLLTPPY---ALQESLATT-ETFKQQKVRGNLR
SLC27A4|1932      TSRVAEFYGATEYPIRVRVNEIQKLTGDVLQPLY---ALLPELHKT-GTYKFQKTEGEEK
SLC27A5|2073      EQRIWEVYGSTESPFEVQFDMVSQNTGDVLQPAY---AIQDAMEVT-STFKLMKTRGTWR
SLC27A6|1860      RDRVCELYAATESTFDIKYDFNAKNTGDLIEPAY---AIQEKMEAT-GTFKLLKHQGEIK
SLC28A1|1950      --PVAFLM----VAWECPVVVEW-VGDRKQSRALFTGAACMAGILYMSSFEIYQCC-ICA
SLC28A2|1977      --PMVFMM----VEWTCPMVVEW-IEGEKQSRALFTGAACMAGILYVRTYETYMCC-V-C
SLC28A3|2076      --PFSFMM----VEWQSFMVVKF-VNGVQQRRALIAGTACIAGILSSNTTKVIACCISNT
SLC29A1|1371      FIFFMAAFAFSNLCMCGPKKVAETAGAIMA---------------------------RAI
SLC29A2|1371      FITFMLLFAVSNLTMCAPRQVREVAGALMT---------------------------KAL
SLC29A3|1428      PALLSSLLGLSNLALLGPKIVAEATGVVMS---------------------------VHL
SLC29A4|1593      IMAVFNLSDFVGLPVDRGTHL--------LRFSLLMGIGLTLGAVAYCTYSLTRDAILAG
SLC2A1|1479       IAIFGFVAFFEVIPWFVAELFRPAAIAVAG-VFIIFTVLLVLFFFTYFKVPETKGRADSQ
SLC2A10|1626      LCLMVFVSAFSFVTWLLSEIYRGRAFAFCNSTFLLYGLTAVLGLFIYLFVPETKGQISAA
SLC2A11|1608      MCIFAFILSFGIVTGIATELFRPAACMVCG--FLIRRRPCPTSSVSVSVGPSTLACPAFL
SLC2A12|1854      LSLLVYVAAFSIMPWLLSEIFRGRAMALTSPVCFIYTIMSLASLFVVMFIPETKGCLSPE
SLC2A13|1947      LGLILYLVFFAPMPWTNSEIYRSTGNACSSYAFFLYAGFAAVGLFIYGCLPETKGKASDV
SLC2A14|1608      IAILVFVACFEIIPWFVAELFRPAAMAVAG-VFIIFTGFLITFLFTFFKVPETRGRTTTN
SLC2A2|1575       MAIFLFVSFFEIIPWFVAEFFRPAALAIAA-VFFLFAGVLLAFTFTFFKVPETKGKATET
SLC2A3|1491       IAILVFVAFFEIIPWFVAELFRPAAMAVAG-VFIIFTGFLITFLFTFFKVPETRGRTTTN
SLC2A4|1530       IAIFGFVAFFEIIPWFVAELFRPAAMAVAG-VFLLFAVLLLGFFFTFLRVPETRGRPDEN
SLC2A5|1506       ICVISYVIGHALIPALITEIFRPSAFMVGG-SFIVFAVICLLTTYIFLIVPETKAKVTSE
SLC2A6|1524       LATMLFIMGYAVITWLMSEVLRGVASGLCVQPFFFFAAICLVSLFTGCCVPETKGRRSFL
SLC2A7|1539       ICVFAYIAGHSIVPSVRTEIFRRAAFMVDG-SFIIFAGICLLTAYIYVVIPETKGKKETS
SLC2A8|1434       VSMCLFIAGFAVIPWLMSEIFKGVATGICVYAFWLASAFCIFSVFTLFCVPETKGK---G
SLC2A9|1623       IGILAIIASFCSIPFITGEFFRPAAFIIAG-CFLVFATICITGAYLYFVLPETKNRINGR
SLC30A1|1524      VVMVCILLYTTYVPKQDIRNLLRNVEGVEEDHATIQPESSVVPCELAGTLPQAPSGPESS
SLC30A10|1458     -------------------------------------------SGK--IIATLHIKNRTH
SLC30A2|1119      -------------------------------------------VAQ--PVLSVHIA---S
SLC30A3|1167      -------------------------------------------LTY--HVASAHLA--PQ
SLC30A4|1290      -------------------------------------------SGK--STAIVHIQ---S
SLC30A5|2298      -------------------------------------------ASI--VAGTIHIQ-TYI
SLC30A6|1506      ---FGSLAGSV---HVRIRRDANEQMVLAHIPALLSGPV--AANLNFDLNPVTSTPGQPR
SLC30A7|1131      -------------------------------------------SDV--YVGTLKLI---A
SLC30A8|1110      -------------------------------------------MNQ--VILSAHVA---C
SLC30A9|1707      -------------------------------------------LGK--VRFKAEVD-LEI
SLC31A1|573       ---------------------------------------------------------EHC
SLC31A2|432       ---------------------------------------------------------LST
SLC32A1|1578      VVNIFLVAKALLLMAIYVPHFALL-MGLTGWAIFVIGG---SGF------------TNAE
SLC33A1|1650      --PYRLLLGLEYLTPKVEGGF-PIYVVLLSEGYYVESICVFIGFGWWFFLGPKFKKCKRN
SLC34A1|1920      GSNIGTTTTAILSPRELSSAFFFNISGIL-H-----AT-EPLEE----------R-NATR
SLC34A2|2073      GSNIGTTTTAILSPGNLRSSLFFNISGIL-R-FTGCCC-CPCEDFDNITISREAQ-ECTA
SLC34A3|1800      GSNIGTTTTALLSPADMLSALFFNLAGIL-H-----CC-PPCYE------------ASQQ
SLC35A1|1014      VIFLASVGG---YTSVVVKYTDNIMKGFSATLTFALGTLVCVSIYLYGLPRQDTTSRVIG
SLC35A2|1266      VVLNQAFGG---LVAVVVKYADNILKGFATDPLFALGALVIGAVYLYSLPRGAAKASVLV
SLC35A3|1104      VVVLQALGG---VIAAVIKYADNILKGFATTSVFFLGALVITATFLYGYDPKPA--NPTK
SLC35A4|975       VVLSQALNG---LMSAVMKHGSSITRLFVVTAAFFLATLIGLAMRLYYG----------S
SLC35A5|1275      LIFVTAFQG---SVAFILKFLDNMFHVLMASLEFFLEASVLLSIFIYNASKPQVPEDEDT
SLC35B1|1080      NILLFGLTSALGFIFMTVVYFGPLTCSIITSPMQWVGTLVFLGLGLDAFGKGA---KKTS
SLC35B2|1299      HALLLSICSACGFIFYTIGQFGAAVFTIIMTVVGGLGVVVFAALLLRVYARGRLKQPVQK
SLC35B3|1206      YAFLFSLTGYFGFVLALIKIFGALIAVTVTTFQYVWSGLVVLGIFLNVYSKNMDKILAQT
SLC35B4|996       YLLMNIITQYVCGVFILTTECASLTVTLVVTLWHWLGTFVFIGTLMYTEVWNNLGTDSKK
SLC35C1|1095      MMTLGGLFGFAIVTGLQIKFTSPLTHNVSGSFLWWTSNMVLGGSSAYTWVRGWEMKSAMG
SLC35C2|1185      SLFLGGILAFGLSEFLLVSRTSSLTLSIAGSLLNWLGFLCLSGISLHVALKALHSREQGQ
SLC35D1|1068      QFTLSCVMGFILATVLCTQYNSALTTTIVGTWTNFIGLISIAGSLVYSYITFTEEQGKGA
SLC35D2|1014      QFLLSCFLGFLLSTVLCSYYNSALTTAVVGSLLNFVGLICMAGGLRYSFLTLSSQL-DLK
SLC35D3|1251      IFVACILIGCAMTTLHCTYINSAVTTSFVGTSLFIAGVVNTLGSIIYCVAKFMETRSLPS
SLC35E1|1233      LLAVSGFCNFAQIAFSILNLVSPLSYSVANTSTNVLGMTAILGVFLYNKTKYDANQPRYD
SLC35E2|801       --------------------------------------------------------MLPA
SLC35E3|942       MVLLSGVIAFMVSIYWIIGNTSPVTYNMFGSINQALGICTLFGILAYTHFKLSEQE-AQR
SLC35E4|1053      CILLSCLLSVLYASFSLLALTSALTVHVLGSALSYVGILTLSGMFLYHNCEFVASWPSKG
SLC35F1|1227      LLY-VGFSACMFFMPVVIKKTSATSVNLSLSGLYLLSFTILIGLVLYSSTSTYIAQHVRV
SLC35F2|1125      LLF-VAFALCMFFMPLVIKVTSATSVNLGISGLYILSFVIMVGFILYCSTPTRTAEHSAV
SLC35F3|1473      -----GFSVLLLVLNFGIAVTYPTLMSLGINGVRVIAIIIGLGFLLLLLPEEWDVWPSFA
SLC35F4|1566      -----GMAGLWLLVNVGVVLTYPILISIGTNVVRLAATIICIGFLLMLLPEEWDEISIPL
SLC35F5|1572      LMCINGLIGTVLLWLWGCFLTSSLIGTLALSWLFFAGAPVFFSFFIVTLLNNWDPVEDGA
SLC35F6|1116      VAL-LGN-ISSIFA--GISVTKELSATTRMHALQILGFILLIGTALYNGLH-----INDA
SLC35G1|1098      FLIFIGLFGLGGFITLQIEKAGP--VAIMKTWWTVGGACVVASNVGAAIR-----KYQSS
SLC35G2|1239      YLITAAFLGVYY----ALDKFVSTVQHLEISIYDVFGGIIMISVFVLLYWRNLRKQDSPI
SLC35G3|1017      CVGAVGILALVSCVGYAVTKAHPALVCAVLAPSDIVAAVVLGSIAIITAQNLSCERGRVE
SLC35G4|1017      CVGAVGILTLVSCVGYAVTKAHPALVCAVLAPSDIMGAVVLGSIAIITARNLICERGKVE
SLC35G5|1017      CVGAEGILALVSCVGYAVTKAHPALVCAVLALSDIMGAVVLGSIAIITARNLSCERGKVE
SLC35G6|1017      CVGAVGILALVSCVSYAVTKAHPALVCAVLAPSDIVGAVVLGSIAIITAWNLSCERGKVE
SLC36A1|1431      SVKLLYSIGIFFILAILIPRLDLV-ISLVGSLISILGF---VGT------------TCAF
SLC36A2|1452      SVKLLYIAGILCLLAILIPRLDLV-ISLVGSLISILGF---VGT------------TTFV
SLC36A3|1536      SVKLMYSIGIFFCVSALIPRLDLV-ISLVGVMISI---VGLLGCIFGTYQALYELPTGVH
SLC36A4|1515      SVKILYSFGIFVAGAILIPRLDIV-ISFVGNSIAFTGV---LGT------------TSGL
SLC37A1|1602      IAMLLLSGALVSITTASADLGLSTVTAIIDSVFYMLMFADACALLFLIRLIHKELSPFKE
SLC37A2|1518      IVMLIICGGLVNITTASADLGLSTVTAIIDNVFYMLISADVLACLLLCRLVYKEILVLTH
SLC37A3|1485      ALLMTVTGFFIGISSASADLRLATVTGIVDMVFYFFILMTSCTIVFISPLIVREIFHILR
SLC37A4|1356      LVLGAVFGFSSYFG-V-ANEG----HAIVGSAFWVAEVAASTAAFFLLRNIRTKM-SKKA
SLC38A1|1512      TVRLAVIVAVILLLVIFIPSMKDI-FGVVGKLFLQFPV---AAL------------FSNL
SLC38A10|3360     L-TLSVVFGTMV---ILIPNVETI-LGLTGQVLWVGLGVLVVSTVTTLSVSEEVPEPPEE
SLC38A11|1314     FGRFCYGVTVILLVSLLIDCLGIV-LELNGTVMLPIGA---FGF------------ISIF
SLC38A2|1521      IVRLAVLMAVTLLLVIFVPTIRDI-FGFIGKFFLLSGV---GSM-------------GGG
SLC38A3|1515      CVRVAVLTAVTLLLVIFAPNILGI-FGVIGRCFAMLGF---MSL------------RHGN
SLC38A4|1644      MVRLAVLVAVTLVLVILVPTIKYI-FGFIGRIFLVVGIFFMIGSM-----------NSKH
SLC38A5|1419      CVRLAVLLAVTLVLVICVPTIRDI-FGVIGLCFGVLGV---VSL------------RMSG
SLC38A6|1566      TVKLCILFAVLLLLAIYVPDIRNV-FGVVGLILSRLAC---CNL-------CLSSPRTVS
SLC38A7|1389      VARAFIILSVLTLLALFIPDIGKV-ISVIGKVLVSYGV---LGA------------IDLL
SLC38A8|1308      VARVLFAVSIVTAMALFMPDLSEI-VSIIGGCLEVWGV---VGT------------VWEM
SLC38A9|1686      --IIRYSGAACGFIYPLI--------------------------------------VQFF
SLC39A1|975       CFSCMTPLGIGL-GAAAESA-QLAQSVLEGS-RILKVILLLAGFALLTGLLFQ-------
SLC39A10|2496     YSAMMAYIGMLI-GTAG----NNITLWIFADQFILQNLGLLFGFAIMLVIALYEDK-DIQ
SLC39A11|1029     YSGMVELAGVFG-A--V-VLAEPILPYALASGNKLASWASILGFVVM---------DVGL
SLC39A12|2076     MSSLTAFMGLYI-GLSS----PCVQDWIFTQMFLLQNFGLILGWLSLLLLAIYEQN----
SLC39A13|1116     LTALGGLLGAGF-AICQSPK-EETAAWVLPERSLQQLLLLCAGIVVMVLFSLFV------
SLC39A14|1479     FSACCCYLGLAF-GILG-----FSANWIFACPFIIQNLGLLTGFTIMVVLTMYSGQ----
SLC39A2|930       SLALMSPLGLAV-GLATGGD-GLAQAVLEGP-PLAKWSCVAAGFAFMAFIALW-------
SLC39A3|972       LVSAMIPLGIGL-GLGESAQ-SVASVLLQGK-RLLKVLFLVLGYTVLAGMVFKEPR----
SLC39A4|1944      LSALTAFAGLYV-ALAG---VEESEAWILARLFLLHNVGLLGGWTVLLLLS-----DDIT
SLC39A5|1623      LSGALGLGGAVL-GVGS----VPLTPWVFGPHVLLQGLGLLLGGGLMLAITLLEERVTTE
SLC39A6|2268      YSAMLAYLGMAT-GIFG----ENVSMWIFADYFFLQNAGMLLGFGIMLLISIFEHK-RIN
SLC39A7|1410      LTAVGALAGTAC-ALLE--G-GAGPGWVLPAQSLLEVLGLLGGVIMMVLIAHL-------
SLC39A8|1383      FSACSCYVGLAF-GILG-----FAPNIIFALFFMIQNAGMLTGFTAILLITLYAGE----
SLC39A9|924       HFAMVTYLGLSK-SSKA----VNATGVAMLGLSRLEVAALVLGCLIPLILSVGHQ-----
SLC3A1|2058       ---------------------------YVNMLRS-------K-----SQWDNSSNALYTS
SLC3A2|1896       ---------------------------LLRLPME-------A-----PLWDESSFP--YA
SLC40A1|1716      -APAHIMYFRFA-QNTGNKL-AKEVRKEN---------------------------NTSV
SLC41A1|1542      FIIFYMTAALLQYIADMVHWMLDPDNFSIP-----------------LSFHVLWL-TDVG
SLC41A2|1722      LVIPGHLIFLY-----TIHLMTSL--TIIFKIPYLTALGDLLGTALLASFHFL--WGDVG
SLC41A3|1524      FVVLYLLAGLIQYLAEMVRLTLDPDNHCIPGPF-ICTQHLIV-SL--LSFYFPFC-AKTS
SLC43A1|1680      FVLHTIVRGFFHCGSLYAAVFFGTLTGLQSGPFWVNLGLLLFPSYLFYYRARLQ-QSEVT
SLC43A2|1722      FILHTIVRGFIHVGGLYAAVYFGSLTGLQSGPLWVNVGLLLLPLYLICYRRQLE-RQEAF
SLC43A3|1515      FILQVISRSFLYNAAFLTLAFFGKLFGLVMNPFYVNVMFMLAPF-LVYRECRTW-KPSAI
SLC44A1|1974      CVL-KSCICCLWDAFVVENALINTVGDFML-TVWVLPLMVVD-VLFLCFAIDTKYNGASS
SLC44A2|2136      CLM-TCLKCCFWNAFFMRNIILDKVTDFLFDNYYWVPIMCVD-TLFLCFCEDLERNAEAE
SLC44A3|1962      YLF-RCCYCCFWDAFKSKNSSINCFGDFII-QVWAVPLTVLD-ALFLCFAVDLETNQAIV
SLC44A4|2133      CIM-CCFKCCLWNAFMMRNIVLDKVTDLLLKNYYWLPIMCVD-TLFLCFLEDLERNKKRK
SLC44A5|2160      FLQ-CCLRCCFWDAFNMRNVLTDEVTYFVLQNYYWVPLMCVE-TIFICFCEDLERNQKQK
SLC45A1|2349      VLSLCITYGILFLPYSLCDYYRGMGVDISSNVMYFSSLVSFLGCLYSSLFVIYEIPLLLN
SLC45A2|1593      TLVLCSLFGVMSVPFNITEYPDCATLTCMVVVVITASAVALIGCCFVALFVRY------V
SLC45A3|1662      VTASAALTGFTFLPYTASLYSDLAILDSAFTYMVSAAGLGLVAIYFATQVVFDK--AKYS
SLC45A4|2427      AMVTMGIVSMSICPYALGQYIRGFGCAILSRIPMVASV----LGFTATFLPNVSEETMWF
SLC46A1|1380      PLMFTGYGLLFLVITPIRAKLQGALFSAVAGPFLLGAGLLLIPAVLIGMLEKA---FPQS
SLC46A2|1428      YMFYIARAVMLFIPVTIRSAMYGKVFVILQGCFALSSFLSFLAIIPISIVAYK---DIIE
SLC46A3|1392      LMMFLARVPFLFVPFSLRSMLQGTLFACIAGTFLLSAGLLLLPAISLCVVKCT---SDRA
SLC47A1|1761      DII-----NLVAYAVSLFEALGGVLRG---MMGLWSGITVFQAVCFLGFIIQLNWKCQPP
SLC47A2|1809      DVI-----ALVSYSVFVFEAIGGVLRG---TMGLWLGMVFLATAAFVAYTARLDWKLATR
SLC48A1|441       --------------------------------------------------------ILSD
SLC49A3|1683      LCSLLGLFGFSVVAMEAVECSEGAATGMIFTSLLLAGLCTFFSCILAVFFHTPYRRPWVI
SLC4A1|2736       --GVAALF----MPWLATTVSVAVLVGLSIAPFVLILTVPLRRVLPLADDA---KAVAMP
SLC4A10|3357      --GVCSIM----LPWFAATVSIFILMGSSVVPMMVLALVFVRKLMDLDLMPESKKKKSSP
SLC4A11|2757      --TGLSLF----LPWIAAYPVASVLVGLSLIPLIMIAMIPIRYILPR---------AEHR
SLC4A2|3726       --GICALF----LPWLAATVVVALLVGLSIAPFILILTVPLRMVLTRANEA---EPMPMP
SLC4A3|3780       --GLCGLF----LPWLAATVIIASLVGLSIAPFLLLLTVPLRHCLPRSEDA---EPLHMP
SLC4A4|3285       --VICSLM----LPWYAATVSVFILTGLSVIPVMILALVAVRKGMDYDVIPEKDKKTETT
SLC4A5|3414       --ALCSFM----LPWYAATVSVFILTGISVIPVMILGLIIVRRLLDFNILPEKEKKWSYS
SLC4A7|3780       VGVMLGVCSVM-LPWFAATVSIFILMGLSVVPMMVLALVFVRKLMDLDLMPESKKKAETS
SLC4A8|3282       --GVCSIM----LPWFAATVSIFVLMGCSVVPMMVLALVFVRKVMDLDLMPESKKKKSLF
SLC4A9|2952       --LLTSAL----LPWYSATVCVFILTGASIIPLMLLGLVGVRKALERELMPEEERSNISV
SLC50A1|666       -------------------------------------------LYG--FRLRMVSN-LLQ
SLC51A|1023       LLILTALQ----SIFSVLANGGQIACSPPYSQVMNCHLTFLMTVLTRMYYRRKDHKLNLK
SLC51B|387        --------------------------------------------------------PETE
SLC52A1|1347      LSLLGMLFGAYLMALALSPCLLVVLSWVLCPALLAAGVGSLLGAGAMFPTSIYHVFDPCG
SLC52A2|1338      LSLLGVFCGGYLMALALSPCLLVVLSWVLCPALLAAGVGSLLGAVAMFPTSIYHVFDPCD
SLC52A3|1410      LSVLGTCFGGYNMAMAMSPCLLIVASWVLFSALLWCGAGSLLGALLMFLVNVLRLFLHCP
SLC5A1|1995       SVMLASSLTSI-LVPIVQQSG-QLFQSITSEWGLILGLSFITIVVISLLTKPIPDHHAYF
SLC5A10|1839      AVMLAASLTSI-LIPVLQNSG-QLFQSVTSEWGLIAGLSGAVVVAGSLLTPPPQSQYAYF
SLC5A11|2028      AVMVAASLTSI-LIPVVQQGG-QLFQSISSEWGLISGLTLITVSTVSWFTEPPSKMWGYF
SLC5A12|1857      ACAFSGTVASS-FMAVAAM-G-GVVLSIHGWGGLLTGICIVAGVIISLITGRQRGDETTH
SLC5A2|2019       AVMLAASLASI-ILPVVQQGG-QLFQAVSSEWGLIGGLSGLLTLTVSLCTAPIPRHWGFY
SLC5A3|2157       AVMIAADLDSI-MVPIIVQGG-QMYQEVADEYGGMAGFTGLITVIVSLLTPPPTKQFVFS
SLC5A4|1980       SVMLASSLTSI-LVPLVQQNG-QLIESISSEWGLMVGLSMLVTLGISLLTKPIPDHHGYY
SLC5A5|1932       ACAYSGTASTS-YVAALSLGG-GVLFTVMGTAGLGAGLTVLCGALISCLTGPTKRTQETN
SLC5A6|1908       ACLFSGTISSA-YMAYISM-G-PVLISIFGPVGLLAGLVIVVGLIVSLLTGRMRGSQETS
SLC5A7|1743       GAVSAASADSS-FMALLTVYG-LWYDLVYITAGYVSGLSFLTNICISYLAKYLFETEDNL
SLC5A8|1833       ACAYSGTVSSS-YMAALAM-G-ALLLSVFGSVGLMAGFTLLVGILVSLSTGGRK-NNGTR
SLC5A9|2121       AVIMAASLTSI-LIPIIQNSG-QLFQAVTSEWGLVFGLTAIVIVIVSLCTTPIPEQWGYF
SLC6A1|1827       --VFKLFDYYSALLFLFFECVISWFYGVNRVPKWGQGVGWLMALSSMVLIPGLKGSKEAY
SLC6A11|1899      --IFQLFDSYAALLFVIFECIIGWVYGSNRTPAWGYGIGWLMALSSMLCIPLTEGTKETH
SLC6A12|1845      --IFQLFDYYASLLFLLFEVVISWVYGADRVPPWGYSIGWFLALSSMVCVPLTRGPKETH
SLC6A13|1809      --VFQLFDYYAALLFVIFESLVAWVYGAKRTPWWGDALGWLLALSSMVCIPALKGPLESH
SLC6A14|1929      --WVHLIDHFCAILIAILELVIIWIYGGNRPPDWGVALGWCMIVFCIIWIPIAKGNSRKP
SLC6A15|2193      ---VTMFDDYS-LPLL-VVILVCFVYGIDKSPTWGLVVCVSLVVFAILIVRRFNLIPESD
SLC6A16|2211      ---IRLLSDYW-FPII-VVVFVSWAYGARRPPPWALLLMITLFAIVILVYCRIHRICNVT
SLC6A17|2184      ---VTMFDDYS-LPLT-IVILVAWIYGTKKYPNWAMALLITLIVVATLVLRHFHLLPESE
SLC6A18|1887      ---LEIFDNFA-PNLL-LAFLVVYVYGMKRLPGWARAACVLLSLLPVLLAQLLTRRDTDM
SLC6A19|1905      ---LSLLDSYA-IPLL-IAFCVVYVYGVDRSPNWVYVVVVIVAGVPSLIYKLIRNHGDLK
SLC6A2|1887       --VLTLLDTFAAILFALMEAIVSWFYGVDRIPPWANWVGWGIALSSMVLVPITQGSCQIS
SLC6A20|1779      ---FDIFNDYA-LSLL-IVLVVCYVYGLRRDPAYALAVIGLLVASSTMLGTFVQRRADPV
SLC6A3|1863       --VFTLLDHFAAILFGLIEAIVAWFYGVGQIPDWANALGWVIATSSMAMVPILPGSHWLK
SLC6A4|1893       --VVKLLEEYATVLTVLIEAVVSWFYGITQNPYWSIILGYCIGTSSFICIPTTPGTRLNA
SLC6A5|2394       --MFQLVDTYAALVIIIFELVISYVYGLQRRPNWSMVLGWLMLACSVIWIPIAPGRLGTQ
SLC6A6|2166       --VFQLFDYYAALLWVFFECFIAWIYGGDNVPNWAIGLGWSLALSSMLCVPLTEGPVETM
SLC6A7|2001       --WLVLLDDYSALMVVITTCLVTRVYGIQRRPPWAELLGILMGLLSCLMIPAEEGSVTVV
SLC6A8|1908       --VFQLFDYYSALLWQFWECVVAWVYGADRVPWWGEAMGWAFALSSMLCVPLAKGTVESV
SLC6A9|2121       --WLLLMDNYAALVVICIMCVIMYIYGHRNQPGWAVAIGFLMALSSVLCIPLTDGDQDSR
SLC7A1|1890       VGSLCALLGSMFAVMAFLFDLKDL-VDLMSTFLPVLPIWMLIGFIIYFGYGLWHSELDQC
SLC7A10|1572      VSVALSINGYLFAVIMLVGDTYTL-INYVSR---LIPVIILTGVPIFFLGVFWRSKPSKP
SLC7A11|1506      IFVALSMNGGVFMIMLFSGDLDSL-LNFLSR---FIPAITLTGVPAYYLFIIWDKKEEDK
SLC7A13|1413      FAISTSLLISIFSLAIILTSLIDL-INYIFI---SFPLLVLSGLLFYIPLIHFKIRDVSE
SLC7A14|2316      IGSVAGLLGSLFALLALLVSLRDL-IEMMSKCLPFVPAWCFVGLLIYFGYGIWNSTDYSP
SLC7A2|2097       AGSLCALLGSIFALMAFLFDLKAL-VDMMSQFLPFLPAWMAIGFLIYFSYGIRHSLKTSE
SLC7A3|1860       VGSLCALLGSMFAFMAFLFKLTDL-VDLMSTALPLLPLWMLIGFAIYFGYGIQHSLYVHS
SLC7A4|1908       AGSICALLSLLFAFLALLLDLESL-VQFLSRMVPLIPAWLLMGLAVYFGYGIRHSKPGHM
SLC7A5|1524       VFVGLSVNGSLFLLYAFSKDIFSV-INFFSR---ALPVIILSGLPVYFFGVWWKNK-PQE
SLC7A6|1548       IAVALSLNASIFLIYLIVEDVFQL-INYFSR---FFPIIALSGVPFYFMGVYLSRRERKT
SLC7A7|1536       LSVALSLNASIVLIYLCVEDIFQL-INYYSR---FFPIIALSGLPFYFLIIRVHKRDPKS
SLC7A8|1608       ISVALSVNGSLFLLMLVTSDMYTL-INYVGR---LFPIIMLTGVPVYFLGVYWQHKGQPQ
SLC7A9|1464       LFVAFSANGTCFTIYIIPGDINSL-VNYFSR---VIPVFILSGLLFYFLFVHY--KEEDP
SLC8A1|2922       SAAVNVFLGIGV-AWSAAIYFGTLAFSVT-R-AKLLTSCLVLLWLLYIFFSSLE--HIKG
SLC8A2|2766       SAAVNVFLGLGV-AWSAAVYFGTLAFSVT-R-PKLATTALLGLWLLYILFASLE--HIRG
SLC8A3|2784       SAAVNVFLGIGL-AWSAAIYFGTLAFSVT-R-CKLATTWLVSLWLLYILFATLE--YIKG
SLC8B1|1755       DLAFNILVGVGL-GCLQIS-VDGLLVWVLAQ------FCLLLFYLNFLVVALLTFG---S
SLC9A1|2448       FVISTLLFCLIALGLTFINKFLTPKDQFIIMDLFLTAIVFVQGMTIRPLVDLLAVKFPKG
SLC9A2|2439       FVCFTLAFCLMWFVLTVINRFLTFKDQFIIRKLFITAAVFILGITIRPLVEFLDVKGSEK
SLC9A3|2670       FVLLTLVFISVYVLQTLLNRYLEPIDQVVLENLFVSTTVIFQGLTIKPLVQWLKVKEETP
SLC9A4|2397       FICFTLAFCQIWFALFISNQFFSIKDQCIIRKMFVTATVFIQGITVGPLVRYLDVKLLQK
SLC9A5|2691       LVLGTLIFILFFVLQTVLNQFLDKIDQVVMADYFVATTVIVQGLTIKPLVKWLKVKRGSR
SLC9A6|2106       FVVGAFVAIFLGYPLSLLNLGIGSNFQHMMAQMMFSTTVWVFGGGTTAMLSCLHIRRHGP
SLC9A7|2181       FIIGAFVAIFLGYPLSFLNLGIGWNFQHMMAQMMFTTTVWIIGGGTTPMLSWLNIRLEDN
SLC9A8|1794       FVIWCIVLVLFGFPLSLLNFFITPKMMFIMKQLIGTTTILLLGGSTMPLIRLMDIEEQEL
SLC9A9|1938       FILGAFLAIFVAYPLSLLNLGIPWNFQHMMPQMMFTTTVWVFGGGTTPMLTWLQIRQSQL
SLC9B1|1548       ISVATLSLALCVYLLMFAG---SFKEKIFIHEPYAKDVILITAPNGALLMGILGPKTLEH
SLC9B2|1614       LCVATVGIAVLIFLMVFAG---NLKEKIFIQEDYGMDVILITAPIGSLLIGLLGPRTSVQ
SLC9C1|3534       YSLNIYLTLIVLLLISVLSR-FSWRWIFIMKSQILFHGLVVNRFILPVAVTILGLRKVRK
SLC9C2|3375       FIFILFTTVNLVLLVSILMH-YNWRWGVVIVQMFILYVMGINSYVMTQSARKLDLCRQKM
SLCO1A2|2013      FLILSAMSSFIYIPGYLLRCMKSLGVGLHTRRYIYLGLFVPALIILILLRKCHPGELKTK
SLCO1B1|2076      FVAIQVLNLFFSTSHVIVKIVKSLALGFHSRSRVYLGLLVLYIILIYAMKKKYQEKSETH
SLCO1B3|2109      YVAIQVINSLFSTTFITVKIVKALAMGFQSRGRVYLGLLVLYIVFIFAMKKKFQGKNAAA
SLCO1C1|2193      FLVISVITSYTLIPGYLLRCIKSFALGIYTRRYQIKSI-IPDLSCHFTACKTYSGTKLHY
SLCO2A1|1932      AIFLISFVSLIANPLYVLRVVKSFAIGVQFARDRYLGLMLLLCFISWRVK-KNKEYAAGL
SLCO2B1|2130      FLLLVSLGSALATPSFILRGVKTLAVGIQFRRNRFIGLVICFALVLAVLRQQDKEAEDSR
SLCO3A1|2133      FLCVMCICSLIGPSVILIRTVKSYALGVLFVRYLYVSILKSFAFILYTTTWQC-LRMESV
SLCO4A1|2169      LLVFIFVVIFFTIPALTLRCVRSFALGIQWLSRYILIMVLFFAIACFLYKPLSESSLQSS
SLCO4C1|2175      FLCIFFIVIIFTTPITILRCVRSLALGIQFWAHMLVAIMFFNGFAIFLYKPPPSATIVKE
SLCO5A1|2547      FLVFLFIVTFITPSAITLRSVRPFALGMQFWRFVYFGLFIFIFLAWYSIKYKEDGLLEPP
SLCO6A1|2160      FIAFIFSTLIFSVPIVMTRVVRSLALGVSYWAFLLVGIIIFTTIAFFIYKRRLNE-EETD


SLC10A1|1050      A
SLC10A2|1047      K
SLC10A3|1599      P
SLC10A4|1314      L
SLC10A5|1317      I
SLC10A6|1134      E
SLC10A7|1077      H
SLC11A1|1653      G
SLC11A2|1773      K
SLC12A1|3438      S
SLC12A2|3639      S
SLC12A3|3093      Q
SLC12A4|3264      S
SLC12A5|3420      S
SLC12A6|3453      S
SLC12A7|3252      S
SLC12A8|2145      Y
SLC12A9|2745      L
SLC13A1|1788      P
SLC13A2|1926      P
SLC13A3|1809      L
SLC13A4|1881      A
SLC13A5|1707      T
SLC15A1|2127      M
SLC15A2|2190      L
SLC15A3|1746      G
SLC15A4|1734      A
SLC16A1|1503      V
SLC16A10|1548     I
SLC16A11|1416     C
SLC16A12|1551     T
SLC16A13|1281     D
SLC16A14|1533     V
SLC16A2|1620      I
SLC16A3|1398      V
SLC16A4|1464      T
SLC16A5|1518      T
SLC16A6|1572      V
SLC16A7|1437      I
SLC16A8|1515      V
SLC16A9|1530      V
SLC17A1|1404      L
SLC17A2|1437      L
SLC17A3|1497      L
SLC17A4|1494      L
SLC17A5|1488      H
SLC17A6|1749      S
SLC17A7|1683      Y
SLC17A8|1770      S
SLC17A9|1311      L
SLC18A1|1578      E
SLC18A2|1545      D
SLC18A3|1599      S
SLC18B1|1371      T
SLC19A1|1776      Q
SLC19A2|1494      S
SLC19A3|1527      L
SLC1A1|1575       F
SLC1A2|1836       K
SLC1A3|1629       M
SLC1A4|1599       L
SLC1A5|1626       M
SLC1A6|1695       M
SLC1A7|1860       V
SLC20A1|2040      M
SLC20A2|1959      V
SLC22A1|1665      T
SLC22A10|1626     A
SLC22A11|1653     L
SLC22A12|1662     F
SLC22A13|1656     F
SLC22A14|1785     V
SLC22A15|1644     K
SLC22A16|1734     E
SLC22A17|1896     L
SLC22A18|1275     R
SLC22A2|1668      N
SLC22A23|2085     M
SLC22A24|1659     F
SLC22A25|1644     L
SLC22A3|1671      L
SLC22A31|1671     H
SLC22A4|1656      F
SLC22A5|1746      F
SLC22A6|1692      L
SLC22A7|1647      N
SLC22A8|1629      S
SLC22A9|1662      F
SLC23A1|1809      V
SLC23A2|1953      G
SLC23A3|1857      K
SLC24A1|3300      V
SLC24A2|1986      I
SLC24A3|1935      H
SLC24A4|1869      D
SLC24A5|1503      G
SLC25A1|936       D
SLC25A10|1221     C
SLC25A11|945      G
SLC25A12|2037     Q
SLC25A13|2031     P
SLC25A14|1062     I
SLC25A15|906      Y
SLC25A16|999      N
SLC25A17|924      H
SLC25A18|948      D
SLC25A19|963      R
SLC25A2|906       Y
SLC25A20|906      L
SLC25A21|900      W
SLC25A22|972      A
SLC25A23|1449     E
SLC25A24|1434     K
SLC25A25|1548     R
SLC25A26|825      P
SLC25A27|972      F
SLC25A28|1095     K
SLC25A29|912      L
SLC25A3|1089      Q
SLC25A30|876      L
SLC25A31|948      R
SLC25A32|948      K
SLC25A33|966      Q
SLC25A34|915      T
SLC25A35|903      K
SLC25A36|936      G
SLC25A37|1017     Y
SLC25A38|915      S
SLC25A39|1080     G
SLC25A4|897       V
SLC25A40|1017     Y
SLC25A41|1113     I
SLC25A42|957      S
SLC25A43|1026     L
SLC25A44|969      W
SLC25A45|867      G
SLC25A46|1257     I
SLC25A47|927      T
SLC25A48|876      L
SLC25A5|897       T
SLC25A51|894      I
SLC25A52|924      I
SLC25A53|924      D
SLC25A6|897       I
SLC26A1|2106      L
SLC26A10|1692     K
SLC26A11|1821     A
SLC26A2|2220      D
SLC26A3|2295      F
SLC26A4|2343      S
SLC26A5|2241      A
SLC26A6|2280      L
SLC26A7|1992      L
SLC26A8|2913      V
SLC26A9|2664      T
SLC27A1|1941      L
SLC27A2|1863      L
SLC27A3|2436      I
SLC27A4|1932      L
SLC27A5|2073      L
SLC27A6|1860      L
SLC28A1|1950      Q
SLC28A2|1977      A
SLC28A3|2076      F
SLC29A1|1371      V
SLC29A2|1371      L
SLC29A3|1428      I
SLC29A4|1593      L
SLC2A1|1479       V
SLC2A10|1626      S
SLC2A11|1608      I
SLC2A12|1854      T
SLC2A13|1947      E
SLC2A14|1608      V
SLC2A2|1575       V
SLC2A3|1491       V
SLC2A4|1530       D
SLC2A5|1506       Q
SLC2A6|1524       R
SLC2A7|1539       F
SLC2A8|1434       R
SLC2A9|1623       P
SLC30A1|1524      L
SLC30A10|1458     F
SLC30A2|1119      D
SLC30A3|1167      A
SLC30A4|1290      P
SLC30A5|2298      M
SLC30A6|1506      P
SLC30A7|1131      M
SLC30A8|1110      D
SLC30A9|1707      L
SLC31A1|573       H
SLC31A2|432       A
SLC32A1|1578      D
SLC33A1|1650      N
SLC34A1|1920      L
SLC34A2|2073      L
SLC34A3|1800      L
SLC35A1|1014      V
SLC35A2|1266      K
SLC35A3|1104      A
SLC35A4|975       R
SLC35A5|1275      F
SLC35B1|1080      H
SLC35B2|1299      V
SLC35B3|1206      V
SLC35B4|996       N
SLC35C1|1095      V
SLC35C2|1185      Q
SLC35D1|1068      V
SLC35D2|1014      S
SLC35D3|1251      P
SLC35E1|1233      V
SLC35E2|801       S
SLC35E3|942       P
SLC35E4|1053      L
SLC35F1|1227      A
SLC35F2|1125      L
SLC35F3|1473      R
SLC35F4|1566      A
SLC35F5|1572      S
SLC35F6|1116      S
SLC35G1|1098      K
SLC35G2|1239      K
SLC35G3|1017      E
SLC35G4|1017      E
SLC35G5|1017      E
SLC35G6|1017      E
SLC36A1|1431      I
SLC36A2|1452      R
SLC36A3|1536      A
SLC36A4|1515      K
SLC37A1|1602      Q
SLC37A2|1518      Q
SLC37A3|1485      E
SLC37A4|1356      E
SLC38A1|1512      Y
SLC38A10|3360     S
SLC38A11|1314     Q
SLC38A2|1521      H
SLC38A3|1515      H
SLC38A4|1644      H
SLC38A5|1419      H
SLC38A6|1566      K
SLC38A7|1389      A
SLC38A8|1308      F
SLC38A9|1686      M
SLC39A1|975       I
SLC39A10|2496     F
SLC39A11|1029     G
SLC39A12|2076     I
SLC39A13|1116     D
SLC39A14|1479     G
SLC39A2|930       A
SLC39A3|972       S
SLC39A4|1944      F
SLC39A5|1623      G
SLC39A6|2268      F
SLC39A7|1410      E
SLC39A8|1383      E
SLC39A9|924       H
SLC3A1|2058       C
SLC3A2|1896       A
SLC40A1|1716      V
SLC41A1|1542      D
SLC41A2|1722      D
SLC41A3|1524      I
SLC43A1|1680      A
SLC43A2|1722      V
SLC43A3|1515      A
SLC44A1|1974      A
SLC44A2|2136      E
SLC44A3|1962      R
SLC44A4|2133      K
SLC44A5|2160      E
SLC45A1|2349      V
SLC45A2|1593      D
SLC45A3|1662      A
SLC45A4|2427      S
SLC46A1|1380      P
SLC46A2|1428      K
SLC46A3|1392      C
SLC47A1|1761      E
SLC47A2|1809      H
SLC48A1|441       F
SLC49A3|1683      T
SLC4A1|2736       V
SLC4A10|3357      S
SLC4A11|2757      P
SLC4A2|3726       V
SLC4A3|3780       V
SLC4A4|3285       L
SLC4A5|3414       L
SLC4A7|3780       L
SLC4A8|3282       N
SLC4A9|2952       N
SLC50A1|666       T
SLC51A|1023       A
SLC51B|387        S
SLC52A1|1347      P
SLC52A2|1338      S
SLC52A3|1410      A
SLC5A1|1995       A
SLC5A10|1839      A
SLC5A11|2028      A
SLC5A12|1857      F
SLC5A2|2019       A
SLC5A3|2157       L
SLC5A4|1980       A
SLC5A5|1932       L
SLC5A6|1908       L
SLC5A7|1743       Q
SLC5A8|1833       L
SLC5A9|2121       A
SLC6A1|1827       I
SLC6A11|1899      F
SLC6A12|1845      L
SLC6A13|1809      C
SLC6A14|1929      E
SLC6A15|2193      L
SLC6A16|2211      S
SLC6A17|2184      L
SLC6A18|1887      R
SLC6A19|1905      Y
SLC6A2|1887       C
SLC6A20|1779      A
SLC6A3|1863       V
SLC6A4|1893       V
SLC6A5|2394       C
SLC6A6|2166       M
SLC6A7|2001       G
SLC6A8|1908       M
SLC6A9|2121       I
SLC7A1|1890       K
SLC7A10|1572      Q
SLC7A11|1506      L
SLC7A13|1413      E
SLC7A14|2316      E
SLC7A2|2097       F
SLC7A3|1860       V
SLC7A4|1908       E
SLC7A5|1524       T
SLC7A6|1548       D
SLC7A7|1536       N
SLC7A8|1608       P
SLC7A9|1464       E
SLC8A1|2922       F
SLC8A2|2766       F
SLC8A3|2784       F
SLC8B1|1755       M
SLC9A1|2448       Q
SLC9A2|2439       P
SLC9A3|2670       L
SLC9A4|2397       K
SLC9A5|2691       L
SLC9A6|2106       A
SLC9A7|2181       A
SLC9A8|1794       L
SLC9A9|1938       N
SLC9B1|1548       H
SLC9B2|1614       V
SLC9C1|3534       E
SLC9C2|3375       S
SLCO1A2|2013      L
SLCO1B1|2076      C
SLCO1B3|2109      N
SLCO1C1|2193      K
SLCO2A1|1932      I
SLCO2B1|2130      V
SLCO3A1|2133      L
SLCO4A1|2169      V
SLCO4C1|2175      G
SLCO5A1|2547      S
SLCO6A1|2160      L
